# Supplementary material for: Penta­carbonyl-1κ2 C,2κ3 C-(μ-pyrazine-2,3-dithiol­ato-1:2κ4 S,S′:S,S′)(trimethyl­phosphane-1κP)diiron(I)(Fe—Fe)
Source: Acta Crystallogr Sect E Struct Rep Online. 2011 Nov 12;67(Pt 12):m1750. doi: 10.1107/S1600536811046770 (PMC3238657; doi:10.1107/S1600536811046770)
Supplement: Supplementary file 1 [file e-67-m1750-sup1.cif]

##############################################################################
#                                                                            #
# This CIF contains the data in a paper accepted for publication in          #
# Acta Crystallographica Section E. It conforms to the requirements of       #
# Notes for Authors for Acta Crystallographica Section E, and has been       #
# peer reviewed under the auspices of the IUCr Commission on Journals.       #
#                                                                            #
# Full details of the Crystallographic Information File format               #
# are given in the paper "The Crystallographic Information File (CIF):       #
# a New Standard Archive File for Crystallography" by S. R. Hall, F. H.      #
# Allen and I. D. Brown [Acta Cryst. (1991), A47, 655-685].                  #
#                                                                            #
# The current version of the core CIF dictionary is obtainable from          #
# ftp://ftp.iucr.org/pub/cif_core.dic.                                       #
#                                                                            #
# Software is freely available for graphical display of the structure(s)     #
# in this CIF. For information consult the CIF software page                 #
# http://www.iucr.org/resources/cif/software.                                #
#                                                                            #
# This file may be used for bona fide research purposes within the           #
# scientific community so long as proper attribution is given to the journal # 
# article from which it was obtained.                                        #
#                                                                            #
##############################################################################
data_global
_audit_creation_method     'form.cif (version 2.0)'
_journal_data_validation_number     ?
_journal_date_recd_electronic     2011-11-03
_journal_date_accepted     2011-11-06
_journal_name_full     'Acta Crystallographica, Section E'
_journal_year     2011
_journal_volume     67
_journal_issue     12
_journal_page_first     m1750
_journal_page_last     m1750
_journal_paper_category     QM
_journal_coeditor_code     HY2484
_publ_contact_author_name     'Shang Gao'
_publ_contact_author_address
;
School of Materials Science and Engineering
Changchun University of Science and Technology
7989 Weixing Road
Changchun 130022
People's Republic of China
;
_publ_contact_author_email     'cust_gaoshang@yahoo.cn'
_publ_contact_author_fax     '+86 431 8558 3016'
_publ_contact_author_phone     '+86 431 8558 3015'
_publ_section_title
;\
Pentacarbonyl-1\k^2^<i>C</i>,2\k^3^<i>C</i>-(\m-pyrazine-2,3-dithiolato-1:\
2\k^4^<i>S</i>,<i>S</i>':<i>S</i>,<i>S</i>')(trimethylphosphane-1\k<i>P</i>)\
diiron(I)(<i>Fe</i>---<i>Fe</i>)
;
loop_
    _publ_author_name
    _publ_author_footnote
    _publ_author_address
    'Shang Gao' .
;
School of Materials Science and Engineering
Changchun University of Science and Technology
7989 Weixing Road
Changchun 130022
People's Republic of China
;
    'Chun-Ai An' .
;
School of Materials Science and Engineering
Changchun University of Science and Technology
7989 Weixing Road
Changchun 130022
People's Republic of China
;
    'Qian Duan' .
;
School of Materials Science and Engineering
Changchun University of Science and Technology
7989 Weixing Road
Changchun 130022
People's Republic of China
;
    'Da-Yong Jiang' .
;
School of Materials Science and Engineering
Changchun University of Science and Technology
7989 Weixing Road
Changchun 130022
People's Republic of China
;
data_I
_chemical_name_systematic
;
Pentacarbonyl-1\k^2^<i>C</i>,2\k^3^<i>C</i>-(\m-pyrazine-2,3-dithiolato-
1:2\k^4^<i>S</i>,<i>S</i>':<i>S</i>,<i>S</i>')(trimethylphosphane-
1\k<i>P</i>)diiron(I)(<i>Fe</i>---<i>Fe</i>)
;
_chemical_name_common     ?
_chemical_formula_moiety     'C12 H11 Fe2 N2 O5 P S2'
_chemical_formula_sum     'C12 H11 Fe2 N2 O5 P S2'
_chemical_formula_structural     ?
_chemical_formula_analytical     ?
_chemical_formula_iupac     '[Fe2 (C4 H2 N2 S2) (C3 H9 P) (C O)5]'
_chemical_formula_weight     470.02
_chemical_melting_point     ?
_symmetry_cell_setting     orthorhombic
_symmetry_space_group_name_H-M     'P b c a'
_symmetry_space_group_name_Hall     '-P 2ac 2ab'
loop_
    _symmetry_equiv_pos_as_xyz
    'x, y, z'
    '-x+1/2, -y, z+1/2'
    '-x, y+1/2, -z+1/2'
    'x+1/2, -y+1/2, -z'
    '-x, -y, -z'
    'x-1/2, y, -z-1/2'
    'x, -y-1/2, z-1/2'
    '-x-1/2, y-1/2, z'
_cell_length_a     14.8307(2)
_cell_length_b     12.1463(2)
_cell_length_c     19.8806(3)
_cell_angle_alpha     90.00
_cell_angle_beta     90.00
_cell_angle_gamma     90.00
_cell_volume     3581.25(9)
_cell_formula_units_Z     8
_cell_measurement_reflns_used     2383
_cell_measurement_theta_min     2.40
_cell_measurement_theta_max     21.50
_cell_measurement_temperature     273(2)
_exptl_crystal_description     block
_exptl_crystal_colour     red
_exptl_crystal_size_max     0.10
_exptl_crystal_size_mid     0.10
_exptl_crystal_size_min     0.10
_exptl_crystal_size_rad     ?
_exptl_crystal_density_diffrn     1.743
_exptl_crystal_density_meas     ?
_exptl_crystal_density_method     'not measured'
_exptl_crystal_F_000     1888
_exptl_absorpt_coefficient_mu     1.966
_exptl_absorpt_correction_type     multi-scan
_exptl_absorpt_process_details     '(SADABS; Sheldrick, 1996)'
_exptl_absorpt_correction_T_min     0.8277
_exptl_absorpt_correction_T_max     0.8277
_exptl_special_details     ?
_diffrn_ambient_temperature     273(2)
_diffrn_radiation_type     'MoK\a'
_diffrn_radiation_wavelength     0.71073
_diffrn_radiation_source     'fine-focus sealed tube'
_diffrn_radiation_monochromator     'graphite'
_diffrn_measurement_device_type     'Bruker APEX CCD'
_diffrn_measurement_method     '\f and \w scans'
_diffrn_detector_area_resol_mean     ?
_diffrn_reflns_number     19251
_diffrn_reflns_av_R_equivalents     0.0637
_diffrn_reflns_av_sigmaI/netI     0.0445
_diffrn_reflns_theta_min     2.05
_diffrn_reflns_theta_max     25.50
_diffrn_reflns_theta_full     25.50
_diffrn_measured_fraction_theta_max     1.000
_diffrn_measured_fraction_theta_full     1.000
_diffrn_reflns_limit_h_min     -17
_diffrn_reflns_limit_h_max     17
_diffrn_reflns_limit_k_min     -12
_diffrn_reflns_limit_k_max     14
_diffrn_reflns_limit_l_min     -24
_diffrn_reflns_limit_l_max     23
_diffrn_reflns_reduction_process     ?
_diffrn_standards_number     ?
_diffrn_standards_interval_count     ?
_diffrn_standards_interval_time     ?
_diffrn_standards_decay_%     ?
_refine_special_details
;
;
_reflns_number_total     3327
_reflns_number_gt     2445
_reflns_threshold_expression     I>2\s(I)
_refine_ls_structure_factor_coef     Fsqd
_refine_ls_matrix_type     full
_refine_ls_R_factor_all     0.0570
_refine_ls_R_factor_gt     0.0336
_refine_ls_wR_factor_gt     0.0640
_refine_ls_wR_factor_ref     0.0702
_refine_ls_goodness_of_fit_all     ?
_refine_ls_goodness_of_fit_ref     1.014
_refine_ls_restrained_S_all     1.014
_refine_ls_restrained_S_obs     ?
_refine_ls_number_reflns     3327
_refine_ls_number_parameters     217
_refine_ls_number_restraints     0
_refine_ls_number_constraints     ?
_refine_ls_hydrogen_treatment     constr
_refine_ls_weighting_scheme     calc
_refine_ls_weighting_details
         'calc w=1/[\s^2^(Fo^2^)+(0.0259P)^2^+0.3172P] where P=(Fo^2^+2Fc^2^)/3'
_refine_ls_shift/su_max     0.000
_refine_ls_shift/su_mean     0.000
_refine_diff_density_max     0.265
_refine_diff_density_min     -0.319
_refine_ls_extinction_method     none
_refine_ls_extinction_coef     ?
_refine_ls_abs_structure_details     ?
_refine_ls_abs_structure_Flack     ?
_refine_ls_abs_structure_Rogers     ?
loop_
    _atom_type_symbol
    _atom_type_description
    _atom_type_scat_dispersion_real
    _atom_type_scat_dispersion_imag
    _atom_type_scat_source
    'C' 'C' 0.0033 0.0016
                         'International Tables Vol C Tables 4.2.6.8 and 6.1.1.4'
    'H' 'H' 0.0000 0.0000
                         'International Tables Vol C Tables 4.2.6.8 and 6.1.1.4'
    'N' 'N' 0.0061 0.0033
                         'International Tables Vol C Tables 4.2.6.8 and 6.1.1.4'
    'O' 'O' 0.0106 0.0060
                         'International Tables Vol C Tables 4.2.6.8 and 6.1.1.4'
    'P' 'P' 0.1023 0.0942
                         'International Tables Vol C Tables 4.2.6.8 and 6.1.1.4'
    'S' 'S' 0.1246 0.1234
                         'International Tables Vol C Tables 4.2.6.8 and 6.1.1.4'
    'Fe' 'Fe' 0.3463 0.8444
                         'International Tables Vol C Tables 4.2.6.8 and 6.1.1.4'
_computing_data_collection     'SMART (Bruker, 2007)'
_computing_cell_refinement     'SAINT (Bruker, 2007)'
_computing_data_reduction     'SAINT (Bruker, 2007)'
_computing_structure_solution     'SHELXS97 (Sheldrick, 2008)'
_computing_structure_refinement     'SHELXL97 (Sheldrick, 2008)'
_computing_molecular_graphics     'SHELXTL (Sheldrick, 2008)'
_computing_publication_material     'SHELXTL (Sheldrick, 2008)'
loop_
    _atom_site_type_symbol
    _atom_site_label
    _atom_site_fract_x
    _atom_site_fract_y
    _atom_site_fract_z
    _atom_site_U_iso_or_equiv
    _atom_site_adp_type
    _atom_site_calc_flag
    _atom_site_refinement_flags
    _atom_site_occupancy
    _atom_site_symmetry_multiplicity
    _atom_site_disorder_assembly
    _atom_site_disorder_group
    Fe Fe2 0.03732(3) 0.27229(3) 0.07013(2) 0.03067(13) Uani d . 1 1 . .
    Fe Fe1 0.01883(3) 0.18401(4) 0.18272(2) 0.03633(14) Uani d . 1 1 . .
    S S2 0.01055(5) 0.37018(7) 0.16583(4) 0.0357(2) Uani d . 1 1 . .
    S S1 -0.09264(5) 0.18655(6) 0.10298(4) 0.0365(2) Uani d . 1 1 . .
    P P1 0.17667(5) 0.34273(7) 0.06048(4) 0.0347(2) Uani d . 1 1 . .
    C C11 0.1950(2) 0.4175(3) -0.01705(17) 0.0489(9) Uani d . 1 1 . .
    H H11A 0.2555 0.4453 -0.0180 0.073 Uiso calc R 1 1 . .
    H H11B 0.1532 0.4778 -0.0197 0.073 Uiso calc R 1 1 . .
    H H11C 0.1858 0.3690 -0.0546 0.073 Uiso calc R 1 1 . .
    C C6 -0.10919(19) 0.3860(3) 0.16280(15) 0.0343(7) Uani d . 1 1 . .
    N N2 -0.14764(17) 0.4745(2) 0.18771(14) 0.0444(7) Uani d . 1 1 . .
    C C5 -0.0049(2) 0.3498(3) 0.00154(18) 0.0383(8) Uani d . 1 1 . .
    N N1 -0.24488(17) 0.3034(2) 0.12409(14) 0.0457(7) Uani d . 1 1 . .
    C C10 0.2693(2) 0.2451(3) 0.05956(19) 0.0543(10) Uani d . 1 1 . .
    H H10A 0.3253 0.2841 0.0553 0.081 Uiso calc R 1 1 . .
    H H10B 0.2623 0.1958 0.0222 0.081 Uiso calc R 1 1 . .
    H H10C 0.2693 0.2038 0.1007 0.081 Uiso calc R 1 1 . .
    C C7 -0.1565(2) 0.3014(3) 0.13199(15) 0.0353(8) Uani d . 1 1 . .
    C C1 -0.0420(2) 0.1752(3) 0.2611(2) 0.0528(10) Uani d . 1 1 . .
    C C3 0.1313(2) 0.1954(3) 0.21316(18) 0.0466(9) Uani d . 1 1 . .
    C C4 0.0725(2) 0.1547(3) 0.02547(18) 0.0447(9) Uani d . 1 1 . .
    C C9 -0.2385(2) 0.4767(3) 0.18021(18) 0.0507(10) Uani d . 1 1 . .
    H H9A -0.2703 0.5367 0.1970 0.061 Uiso calc R 1 1 . .
    C C12 0.2126(2) 0.4416(3) 0.12345(18) 0.0530(10) Uani d . 1 1 . .
    H H12A 0.2729 0.4654 0.1137 0.080 Uiso calc R 1 1 . .
    H H12B 0.2111 0.4078 0.1671 0.080 Uiso calc R 1 1 . .
    H H12C 0.1728 0.5039 0.1229 0.080 Uiso calc R 1 1 . .
    C C2 0.0344(2) 0.0406(3) 0.16750(17) 0.0478(9) Uani d . 1 1 . .
    C C8 -0.2849(2) 0.3953(3) 0.14932(19) 0.0522(10) Uani d . 1 1 . .
    H H8A -0.3471 0.4025 0.1451 0.063 Uiso calc R 1 1 . .
    O O5 -0.03314(16) 0.3954(2) -0.04409(13) 0.0617(7) Uani d . 1 1 . .
    O O3 0.20369(17) 0.2019(2) 0.23081(15) 0.0719(9) Uani d . 1 1 . .
    O O4 0.09513(17) 0.0780(2) -0.00373(15) 0.0741(9) Uani d . 1 1 . .
    O O2 0.04365(18) -0.0509(2) 0.15663(15) 0.0756(9) Uani d . 1 1 . .
    O O1 -0.0802(2) 0.1710(3) 0.31047(16) 0.0905(10) Uani d . 1 1 . .
loop_
    _atom_site_aniso_label
    _atom_site_aniso_U_11
    _atom_site_aniso_U_22
    _atom_site_aniso_U_33
    _atom_site_aniso_U_12
    _atom_site_aniso_U_13
    _atom_site_aniso_U_23
    Fe2 0.0309(2) 0.0308(3) 0.0303(3) -0.0002(2) 0.00212(19) -0.0006(2)
    Fe1 0.0361(3) 0.0381(3) 0.0348(3) 0.0003(2) 0.0004(2) 0.0057(2)
    S2 0.0333(4) 0.0371(5) 0.0366(5) -0.0017(4) 0.0008(3) -0.0055(4)
    S1 0.0319(4) 0.0358(5) 0.0419(5) -0.0025(4) 0.0002(4) -0.0044(4)
    P1 0.0294(4) 0.0340(5) 0.0406(5) 0.0023(4) 0.0032(4) 0.0025(4)
    C11 0.042(2) 0.048(2) 0.057(3) -0.0001(17) 0.0125(17) 0.0151(18)
    C6 0.0349(17) 0.0404(19) 0.0275(18) 0.0021(16) 0.0011(14) 0.0025(15)
    N2 0.0447(17) 0.0452(18) 0.0433(18) 0.0106(14) -0.0005(13) -0.0074(14)
    C5 0.0347(18) 0.040(2) 0.040(2) -0.0022(15) -0.0006(16) -0.0049(16)
    N1 0.0300(15) 0.059(2) 0.0480(19) 0.0030(14) -0.0002(13) -0.0056(15)
    C10 0.0390(19) 0.054(2) 0.070(3) 0.0136(17) 0.0019(18) 0.0046(19)
    C7 0.0343(18) 0.041(2) 0.0307(19) 0.0045(15) 0.0025(14) 0.0020(15)
    C1 0.051(2) 0.057(2) 0.050(3) 0.0033(19) 0.0052(19) 0.0126(19)
    C3 0.051(2) 0.042(2) 0.046(2) 0.0031(18) -0.0053(18) 0.0098(17)
    C4 0.042(2) 0.044(2) 0.048(2) -0.0032(17) 0.0117(17) -0.0020(18)
    C9 0.049(2) 0.059(3) 0.044(2) 0.0245(19) -0.0006(17) -0.0078(19)
    C12 0.043(2) 0.055(2) 0.061(3) -0.0124(18) 0.0046(18) -0.0097(19)
    C2 0.042(2) 0.053(3) 0.048(2) -0.0001(18) -0.0039(17) 0.0102(18)
    C8 0.0300(18) 0.072(3) 0.054(2) 0.0123(19) 0.0010(17) -0.004(2)
    O5 0.0699(18) 0.0627(18) 0.0526(18) 0.0014(14) -0.0212(14) 0.0120(14)
    O3 0.0500(16) 0.082(2) 0.084(2) -0.0072(14) -0.0265(15) 0.0217(16)
    O4 0.0776(19) 0.0547(18) 0.090(2) 0.0011(15) 0.0267(16) -0.0290(16)
    O2 0.083(2) 0.0428(18) 0.101(2) 0.0090(15) -0.0070(17) -0.0054(16)
    O1 0.101(2) 0.107(3) 0.063(2) 0.011(2) 0.0383(18) 0.0209(18)
_geom_special_details
;
;
loop_
    _geom_bond_atom_site_label_1
    _geom_bond_atom_site_label_2
    _geom_bond_site_symmetry_2
    _geom_bond_distance
    _geom_bond_publ_flag
    Fe1 C1 . 1.803(4) y
    Fe1 C2 . 1.784(4) y
    Fe1 C3 . 1.780(4) y
    Fe1 S1 . 2.2906(9) y
    Fe1 S2 . 2.2893(9) y
    Fe2 C4 . 1.761(4) y
    Fe2 C5 . 1.771(4) y
    Fe2 S1 . 2.2859(9) y
    Fe2 S2 . 2.2783(9) y
    Fe2 P1 . 2.2450(9) y
    Fe2 Fe1 . 2.4970(6) y
    S2 C6 . 1.787(3) ?
    S1 C7 . 1.782(3) ?
    P1 C11 . 1.809(3) ?
    P1 C10 . 1.815(3) ?
    P1 C12 . 1.815(3) ?
    C11 H11A . 0.9600 ?
    C11 H11B . 0.9600 ?
    C11 H11C . 0.9600 ?
    C6 N2 . 1.314(4) ?
    C6 C7 . 1.387(4) ?
    N2 C9 . 1.356(4) ?
    C5 O5 . 1.143(4) ?
    N1 C7 . 1.320(4) ?
    N1 C8 . 1.360(4) ?
    C10 H10A . 0.9600 ?
    C10 H10B . 0.9600 ?
    C10 H10C . 0.9600 ?
    C1 O1 . 1.135(4) ?
    C3 O3 . 1.132(4) ?
    C4 O4 . 1.148(4) ?
    C9 C8 . 1.352(5) ?
    C9 H9A . 0.9300 ?
    C12 H12A . 0.9600 ?
    C12 H12B . 0.9600 ?
    C12 H12C . 0.9600 ?
    C2 O2 . 1.139(4) ?
    C8 H8A . 0.9300 ?
loop_
    _geom_angle_atom_site_label_1
    _geom_angle_atom_site_label_2
    _geom_angle_atom_site_label_3
    _geom_angle_site_symmetry_1
    _geom_angle_site_symmetry_3
    _geom_angle
    _geom_angle_publ_flag
    C4 Fe2 C5 . . 98.48(16) ?
    C4 Fe2 P1 . . 89.61(11) ?
    C5 Fe2 P1 . . 93.26(10) ?
    C4 Fe2 S2 . . 153.63(12) ?
    C5 Fe2 S2 . . 107.71(11) ?
    P1 Fe2 S2 . . 91.89(3) ?
    C4 Fe2 S1 . . 91.40(11) ?
    C5 Fe2 S1 . . 99.45(10) ?
    P1 Fe2 S1 . . 166.96(4) ?
    S2 Fe2 S1 . . 81.51(3) ?
    C4 Fe2 Fe1 . . 97.83(11) ?
    C5 Fe2 Fe1 . . 151.59(10) ?
    P1 Fe2 Fe1 . . 109.96(3) ?
    S2 Fe2 Fe1 . . 57.07(3) ?
    S1 Fe2 Fe1 . . 57.02(3) ?
    C3 Fe1 C2 . . 90.68(15) ?
    C3 Fe1 C1 . . 100.37(16) ?
    C2 Fe1 C1 . . 98.81(16) ?
    C3 Fe1 S2 . . 91.35(11) ?
    C2 Fe1 S2 . . 161.26(11) ?
    C1 Fe1 S2 . . 99.14(12) ?
    C3 Fe1 S1 . . 155.60(12) ?
    C2 Fe1 S1 . . 89.39(11) ?
    C1 Fe1 S1 . . 103.74(12) ?
    S2 Fe1 S1 . . 81.17(3) ?
    C3 Fe1 Fe2 . . 99.71(11) ?
    C2 Fe1 Fe2 . . 104.66(11) ?
    C1 Fe1 Fe2 . . 148.74(11) ?
    S2 Fe1 Fe2 . . 56.65(2) ?
    S1 Fe1 Fe2 . . 56.84(2) ?
    C6 S2 Fe2 . . 101.60(11) ?
    C6 S2 Fe1 . . 99.45(11) ?
    Fe2 S2 Fe1 . . 66.28(3) ?
    C7 S1 Fe2 . . 100.61(10) ?
    C7 S1 Fe1 . . 99.80(11) ?
    Fe2 S1 Fe1 . . 66.13(3) ?
    C11 P1 C10 . . 101.87(16) ?
    C11 P1 C12 . . 102.21(17) ?
    C10 P1 C12 . . 102.53(16) ?
    C11 P1 Fe2 . . 113.71(11) ?
    C10 P1 Fe2 . . 116.66(12) ?
    C12 P1 Fe2 . . 117.62(11) ?
    P1 C11 H11A . . 109.5 ?
    P1 C11 H11B . . 109.5 ?
    H11A C11 H11B . . 109.5 ?
    P1 C11 H11C . . 109.5 ?
    H11A C11 H11C . . 109.5 ?
    H11B C11 H11C . . 109.5 ?
    N2 C6 C7 . . 123.6(3) ?
    N2 C6 S2 . . 120.4(2) ?
    C7 C6 S2 . . 116.0(2) ?
    C6 N2 C9 . . 113.9(3) ?
    O5 C5 Fe2 . . 176.9(3) ?
    C7 N1 C8 . . 113.9(3) ?
    P1 C10 H10A . . 109.5 ?
    P1 C10 H10B . . 109.5 ?
    H10A C10 H10B . . 109.5 ?
    P1 C10 H10C . . 109.5 ?
    H10A C10 H10C . . 109.5 ?
    H10B C10 H10C . . 109.5 ?
    N1 C7 C6 . . 122.7(3) ?
    N1 C7 S1 . . 120.3(2) ?
    C6 C7 S1 . . 117.0(2) ?
    O1 C1 Fe1 . . 179.1(4) ?
    O3 C3 Fe1 . . 178.1(4) ?
    O4 C4 Fe2 . . 179.7(4) ?
    C8 C9 N2 . . 122.8(3) ?
    C8 C9 H9A . . 118.6 ?
    N2 C9 H9A . . 118.6 ?
    P1 C12 H12A . . 109.5 ?
    P1 C12 H12B . . 109.5 ?
    H12A C12 H12B . . 109.5 ?
    P1 C12 H12C . . 109.5 ?
    H12A C12 H12C . . 109.5 ?
    H12B C12 H12C . . 109.5 ?
    O2 C2 Fe1 . . 178.7(3) ?
    C9 C8 N1 . . 123.1(3) ?
    C9 C8 H8A . . 118.5 ?
    N1 C8 H8A . . 118.5 ?
loop_
    _geom_torsion_atom_site_label_1
    _geom_torsion_atom_site_label_2
    _geom_torsion_atom_site_label_3
    _geom_torsion_atom_site_label_4
    _geom_torsion_site_symmetry_1
    _geom_torsion_site_symmetry_2
    _geom_torsion_site_symmetry_3
    _geom_torsion_site_symmetry_4
    _geom_torsion
    _geom_torsion_publ_flag
    C4 Fe2 Fe1 C3 . . . . 86.09(15) ?
    C5 Fe2 Fe1 C3 . . . . -149.4(2) ?
    P1 Fe2 Fe1 C3 . . . . -6.35(12) ?
    S2 Fe2 Fe1 C3 . . . . -85.19(12) ?
    S1 Fe2 Fe1 C3 . . . . 172.66(12) ?
    C4 Fe2 Fe1 C2 . . . . -7.18(15) ?
    C5 Fe2 Fe1 C2 . . . . 117.4(2) ?
    P1 Fe2 Fe1 C2 . . . . -99.62(11) ?
    S2 Fe2 Fe1 C2 . . . . -178.46(11) ?
    S1 Fe2 Fe1 C2 . . . . 79.39(11) ?
    C4 Fe2 Fe1 C1 . . . . -144.6(3) ?
    C5 Fe2 Fe1 C1 . . . . -20.0(3) ?
    P1 Fe2 Fe1 C1 . . . . 123.0(2) ?
    S2 Fe2 Fe1 C1 . . . . 44.1(2) ?
    S1 Fe2 Fe1 C1 . . . . -58.0(2) ?
    C4 Fe2 Fe1 S2 . . . . 171.28(11) ?
    C5 Fe2 Fe1 S2 . . . . -64.2(2) ?
    P1 Fe2 Fe1 S2 . . . . 78.84(4) ?
    S1 Fe2 Fe1 S2 . . . . -102.15(3) ?
    C4 Fe2 Fe1 S1 . . . . -86.57(11) ?
    C5 Fe2 Fe1 S1 . . . . 38.0(2) ?
    P1 Fe2 Fe1 S1 . . . . -179.01(4) ?
    S2 Fe2 Fe1 S1 . . . . 102.15(3) ?
    C4 Fe2 S2 C6 . . . . -115.1(3) ?
    C5 Fe2 S2 C6 . . . . 57.96(15) ?
    P1 Fe2 S2 C6 . . . . 151.99(11) ?
    S1 Fe2 S2 C6 . . . . -39.31(11) ?
    Fe1 Fe2 S2 C6 . . . . -95.33(11) ?
    C4 Fe2 S2 Fe1 . . . . -19.8(2) ?
    C5 Fe2 S2 Fe1 . . . . 153.29(10) ?
    P1 Fe2 S2 Fe1 . . . . -112.68(3) ?
    S1 Fe2 S2 Fe1 . . . . 56.02(3) ?
    C3 Fe1 S2 C6 . . . . -160.66(15) ?
    C2 Fe1 S2 C6 . . . . 103.2(4) ?
    C1 Fe1 S2 C6 . . . . -59.94(16) ?
    S1 Fe1 S2 C6 . . . . 42.68(11) ?
    Fe2 Fe1 S2 C6 . . . . 98.60(11) ?
    C3 Fe1 S2 Fe2 . . . . 100.74(12) ?
    C2 Fe1 S2 Fe2 . . . . 4.6(3) ?
    C1 Fe1 S2 Fe2 . . . . -158.53(12) ?
    S1 Fe1 S2 Fe2 . . . . -55.92(3) ?
    C4 Fe2 S1 C7 . . . . -165.46(16) ?
    C5 Fe2 S1 C7 . . . . -66.63(15) ?
    P1 Fe2 S1 C7 . . . . 100.24(18) ?
    S2 Fe2 S1 C7 . . . . 40.04(11) ?
    Fe1 Fe2 S1 C7 . . . . 96.11(11) ?
    C4 Fe2 S1 Fe1 . . . . 98.43(12) ?
    C5 Fe2 S1 Fe1 . . . . -162.74(11) ?
    P1 Fe2 S1 Fe1 . . . . 4.13(16) ?
    S2 Fe2 S1 Fe1 . . . . -56.06(3) ?
    C3 Fe1 S1 C7 . . . . -115.1(3) ?
    C2 Fe1 S1 C7 . . . . 154.63(15) ?
    C1 Fe1 S1 C7 . . . . 55.71(16) ?
    S2 Fe1 S1 C7 . . . . -41.61(10) ?
    Fe2 Fe1 S1 C7 . . . . -97.35(10) ?
    C3 Fe1 S1 Fe2 . . . . -17.7(3) ?
    C2 Fe1 S1 Fe2 . . . . -108.02(11) ?
    C1 Fe1 S1 Fe2 . . . . 153.05(12) ?
    S2 Fe1 S1 Fe2 . . . . 55.73(3) ?
    C4 Fe2 P1 C11 . . . . 85.98(17) ?
    C5 Fe2 P1 C11 . . . . -12.49(17) ?
    S2 Fe2 P1 C11 . . . . -120.35(13) ?
    S1 Fe2 P1 C11 . . . . -179.51(18) ?
    Fe1 Fe2 P1 C11 . . . . -175.83(13) ?
    C4 Fe2 P1 C10 . . . . -32.18(19) ?
    C5 Fe2 P1 C10 . . . . -130.65(18) ?
    S2 Fe2 P1 C10 . . . . 121.49(14) ?
    S1 Fe2 P1 C10 . . . . 62.3(2) ?
    Fe1 Fe2 P1 C10 . . . . 66.01(15) ?
    C4 Fe2 P1 C12 . . . . -154.65(18) ?
    C5 Fe2 P1 C12 . . . . 106.88(17) ?
    S2 Fe2 P1 C12 . . . . -0.98(14) ?
    S1 Fe2 P1 C12 . . . . -60.1(2) ?
    Fe1 Fe2 P1 C12 . . . . -56.46(14) ?
    Fe2 S2 C6 N2 . . . . -147.9(2) ?
    Fe1 S2 C6 N2 . . . . 144.6(2) ?
    Fe2 S2 C6 C7 . . . . 30.9(2) ?
    Fe1 S2 C6 C7 . . . . -36.6(2) ?
    C7 C6 N2 C9 . . . . -0.5(4) ?
    S2 C6 N2 C9 . . . . 178.2(2) ?
    C8 N1 C7 C6 . . . . -0.5(5) ?
    C8 N1 C7 S1 . . . . 179.2(2) ?
    N2 C6 C7 N1 . . . . 1.1(5) ?
    S2 C6 C7 N1 . . . . -177.7(2) ?
    N2 C6 C7 S1 . . . . -178.7(2) ?
    S2 C6 C7 S1 . . . . 2.6(3) ?
    Fe2 S1 C7 N1 . . . . 145.7(2) ?
    Fe1 S1 C7 N1 . . . . -146.9(2) ?
    Fe2 S1 C7 C6 . . . . -34.5(2) ?
    Fe1 S1 C7 C6 . . . . 32.8(2) ?
    C6 N2 C9 C8 . . . . -0.5(5) ?
    N2 C9 C8 N1 . . . . 1.1(6) ?
    C7 N1 C8 C9 . . . . -0.5(5) ?
