# Supplementary material for: Penta­carbonyl-1κ2 C,2κ3 C-(μ-pyrazine-2,3-dithiol­ato-1:2κ4 S,S′:S,S′)(trimethyl­phosphane-1κP)diiron(I)(Fe—Fe)
Source: Acta Crystallogr Sect E Struct Rep Online. 2011 Nov 12;67(Pt 12):m1750. doi: 10.1107/S1600536811046770 (PMC3238657; doi:10.1107/S1600536811046770)
Supplement: Supplementary file 2 [file e-67-m1750-Isup2.hkl]

# 
# h,k,l, Fc-squared, Fo-squared, sigma(Fo-squared) and status flag 
# 
data_I
_shelx_title ' good in Pbca' 
_shelx_refln_list_code          4 
_shelx_F_calc_maximum      467.57 
_exptl_crystal_F_000      1888.00 
_reflns_d_resolution_high  0.8256 
 
loop_ 
 _symmetry_equiv_pos_as_xyz 
 'x, y, z' 
 '-x+1/2, -y, z+1/2' 
 '-x, y+1/2, -z+1/2' 
 'x+1/2, -y+1/2, -z' 
 '-x, -y, -z' 
 'x-1/2, y, -z-1/2' 
 'x, -y-1/2, z-1/2' 
 '-x-1/2, y-1/2, z' 
 
_cell_length_a    14.8307 
_cell_length_b    12.1463 
_cell_length_c    19.8806 
_cell_angle_alpha  90.000 
_cell_angle_beta   90.000 
_cell_angle_gamma  90.000 
 
_shelx_F_squared_multiplier     1.000 
 
loop_ 
 _refln_index_h 
 _refln_index_k 
 _refln_index_l 
 _refln_F_squared_calc 
 _refln_F_squared_meas 
 _refln_F_squared_sigma 
 _refln_observed_status 
   2   0   0   151681.70   152883.95   2990.08 o 
   4   0   0   150731.27   154526.42   3027.39 o 
   6   0   0    17212.41    16636.68    378.98 o 
   8   0   0     1475.16     1766.26     93.22 o 
  10   0   0     1858.56     1687.72    102.45 o 
  12   0   0      113.01      129.57     80.03 o 
  14   0   0     6309.65     6413.68    434.60 o 
  16   0   0     3936.80     3468.92    672.98 o 
   2   1   0    10158.37    10664.16    233.67 o 
   4   1   0      201.12      188.89     23.17 o 
   6   1   0    85283.91    85036.63   1205.37 o 
   8   1   0    62831.21    60334.39    881.02 o 
  10   1   0    17643.30    17562.81    345.14 o 
  12   1   0    14215.62    14245.22    357.38 o 
  14   1   0       12.96        0.00     64.99 o 
  16   1   0      932.41     1126.39    145.37 o 
   0   2   0   177112.02   179132.36   4288.23 o 
   2   2   0    57284.29    58030.68   1000.71 o 
   4   2   0    20523.47    21388.48    329.96 o 
   6   2   0     2745.19     2749.14     76.10 o 
   8   2   0       14.79       42.65     32.25 o 
  10   2   0       10.81       18.84     35.27 o 
  12   2   0       24.67        0.00     51.35 o 
  14   2   0     4614.94     4370.14    293.86 o 
  16   2   0     1694.84     1923.24    176.75 o 
   2   3   0       21.67        3.41     26.89 o 
   4   3   0    36568.50    36631.75    667.41 o 
   6   3   0    10267.88     9579.02    189.88 o 
   8   3   0    36937.34    35594.94    623.16 o 
  10   3   0     7972.35     7982.56    211.79 o 
  12   3   0      520.69      530.85     70.57 o 
  14   3   0     1065.16      942.61    168.97 o 
  16   3   0      484.33      496.27    108.13 o 
   0   4   0     3483.40     3372.66    181.01 o 
   2   4   0     5545.97     5776.21    117.24 o 
   4   4   0      391.52      296.41     39.08 o 
   6   4   0     6425.36     6485.31    155.48 o 
   8   4   0      632.46      632.69     57.68 o 
  10   4   0    20769.42    19727.33    513.30 o 
  12   4   0     9105.78     9344.33    616.04 o 
  14   4   0     1827.08     1789.22    154.92 o 
  16   4   0     2327.33     2753.04    350.78 o 
   2   5   0      309.85      359.28     39.02 o 
   4   5   0    19351.98    19961.97    355.29 o 
   6   5   0       93.94      128.66     35.80 o 
   8   5   0     1964.08     2058.32    174.72 o 
  10   5   0      716.67      598.62     96.13 o 
  12   5   0      157.68      150.33     73.87 o 
  14   5   0     1859.42     1498.31    225.43 o 
  16   5   0      524.04      673.90    177.51 o 
   0   6   0    19953.59    19352.44    557.10 o 
   2   6   0     2121.90     2129.07     83.69 o 
   4   6   0      279.45      338.31     40.69 o 
   6   6   0     5442.82     5461.11    223.32 o 
   8   6   0     1204.89     1304.10    120.08 o 
  10   6   0     3377.65     3492.48    247.88 o 
  12   6   0    11796.72    11914.41    396.72 o 
  14   6   0      132.38       84.60     72.10 o 
  16   6   0      337.27      152.03    132.00 o 
   2   7   0     2417.90     2374.75     95.57 o 
   4   7   0     4481.06     4336.18    250.39 o 
   6   7   0      240.63      153.45     62.81 o 
   8   7   0     2374.63     2310.51    161.70 o 
  10   7   0      791.92     1023.71    178.27 o 
  12   7   0     1302.60     1127.05    143.43 o 
  14   7   0       11.69        0.00     87.92 o 
   0   8   0    14669.07    14252.82    464.38 o 
   2   8   0      351.43      340.70     53.68 o 
   4   8   0      587.18      589.23     83.00 o 
   6   8   0      954.93      760.51    106.16 o 
   8   8   0       21.97        0.00     60.34 o 
  10   8   0      780.16      597.15    113.57 o 
  12   8   0      638.14      644.35    126.26 o 
  14   8   0       89.37       68.07     90.56 o 
   2   9   0      580.62      645.10     71.19 o 
   4   9   0     1402.00     1649.60    127.05 o 
   6   9   0        4.32        0.00    234.64 o 
   8   9   0        2.03        0.00     77.86 o 
  10   9   0     2523.60     2431.25    235.77 o 
  12   9   0      263.59      272.72    106.82 o 
  14   9   0       68.97        0.00     89.50 o 
   0  10   0      193.86      305.71     91.61 o 
   2  10   0       65.57        0.00     50.63 o 
   4  10   0      359.67      261.76     81.55 o 
   6  10   0      975.74     1036.71    204.99 o 
   8  10   0     1865.33     1951.59    218.37 o 
  10  10   0      374.57      381.76    109.09 o 
  12  10   0       22.80       57.29     95.59 o 
   2  11   0     2983.53     3075.51    173.65 o 
   4  11   0      681.29      732.59    140.52 o 
   6  11   0      142.28        0.00     91.70 o 
   8  11   0       30.21        0.00    152.32 o 
  10  11   0     1652.10     1571.07    328.41 o 
   0  12   0       22.36      196.32    136.59 o 
   2  12   0      744.02     1092.65    132.12 o 
   4  12   0      447.81      462.28    177.37 o 
   6  12   0       63.11      193.89    110.37 o 
   8  12   0     1031.05     1413.72    213.69 o 
  10  12   0       18.68        0.00    113.67 o 
   2  13   0      194.81      396.24    131.26 o 
   4  13   0      221.26       95.17    142.26 o 
   6  13   0       10.44       65.69    135.73 o 
   8  13   0      175.56       22.20    112.71 o 
   0  14   0      581.25      577.03    276.06 o 
   2  14   0      288.20      483.30    247.59 o 
   4  14   0        1.51        0.00    129.74 o 
   1   1   1     1820.19     1747.27     41.79 o 
   2   1   1     1878.49     2075.99     47.73 o 
   3   1   1     4067.42     4102.84     63.67 o 
   4   1   1      432.17      477.82     24.28 o 
   5   1   1    26512.61    27493.28    293.01 o 
   6   1   1      250.05      292.98     21.27 o 
   7   1   1     3075.29     3176.55     63.26 o 
   8   1   1     3954.99     3838.17     64.20 o 
   9   1   1      425.18      468.50     32.46 o 
  10   1   1     1624.56     1583.99     60.19 o 
  11   1   1       43.98       96.40     31.94 o 
  12   1   1       83.45      111.24     39.79 o 
  13   1   1       92.80      104.36     49.06 o 
  14   1   1        3.20        0.00     43.66 o 
  15   1   1       12.17        0.00     51.36 o 
  16   1   1        2.05        0.00     57.72 o 
  17   1   1      545.49      468.89     84.40 o 
   0   2   1      146.43      171.41     22.46 o 
   1   2   1     1086.69     1043.55     26.61 o 
   2   2   1    22172.02    22881.11    312.99 o 
   3   2   1     3662.07     3853.74     67.91 o 
   4   2   1      318.06      340.86     22.66 o 
   5   2   1     5454.24     5632.79     94.53 o 
   6   2   1     1702.27     1880.12     49.52 o 
   7   2   1     5547.80     5976.57    101.33 o 
   8   2   1      230.40      249.75     25.43 o 
   9   2   1     4051.13     4119.04     87.16 o 
  10   2   1      355.82      422.14     38.01 o 
  11   2   1        1.03       32.00     29.21 o 
  12   2   1      225.96      100.20     47.30 o 
  13   2   1      947.79      935.33     96.98 o 
  14   2   1       42.81       13.86     47.11 o 
  15   2   1      541.82      507.82     69.97 o 
  16   2   1      586.96      399.03     72.08 o 
  17   2   1      102.69       95.01     72.36 o 
   1   3   1     5896.22     6043.23     91.75 o 
   2   3   1     7413.49     7485.52    104.64 o 
   3   3   1      755.29      907.98     36.99 o 
   4   3   1     7705.75     7887.66    127.65 o 
   5   3   1    17929.29    18376.40    227.51 o 
   6   3   1       66.86       87.44     21.35 o 
   7   3   1     2329.89     2366.69     59.04 o 
   8   3   1      659.19      734.41     36.72 o 
   9   3   1     5222.30     5115.24    108.18 o 
  10   3   1     4064.44     3919.43     99.47 o 
  11   3   1      107.70      133.93     34.77 o 
  12   3   1      342.16      298.68     47.31 o 
  13   3   1     1157.61     1190.20    119.30 o 
  14   3   1        6.39       20.24     47.14 o 
  15   3   1      311.69      241.33     64.30 o 
  16   3   1     1003.66     1066.09    141.63 o 
  17   3   1     1578.72     1870.46    134.42 o 
   0   4   1    90267.52    90648.68   1569.40 o 
   1   4   1      415.80      405.42     29.76 o 
   2   4   1    15967.44    16163.65    192.23 o 
   3   4   1    19642.94    20126.00    275.04 o 
   4   4   1     2505.66     2540.90     90.04 o 
   5   4   1      185.23      200.16     24.38 o 
   6   4   1       17.29       25.64     19.64 o 
   7   4   1      159.28      172.74     29.54 o 
   8   4   1     1772.81     1715.20     70.95 o 
   9   4   1     1670.41     1690.79     84.08 o 
  10   4   1     5275.21     5537.68    216.67 o 
  11   4   1        7.73       13.68     35.55 o 
  12   4   1        2.69        0.00     35.72 o 
  13   4   1     1467.93     1457.21     89.77 o 
  14   4   1      617.19      599.58     98.72 o 
  15   4   1      488.95      542.19     80.33 o 
  16   4   1      497.27      501.99     85.02 o 
  17   4   1     1565.94     1765.68    154.41 o 
   1   5   1     1646.84     1643.86     53.32 o 
   2   5   1      603.35      688.59     32.51 o 
   3   5   1     2121.14     2349.84     64.27 o 
   4   5   1     6530.73     7074.19    117.86 o 
   5   5   1        0.42        0.00     17.20 o 
   6   5   1     4599.55     4660.49    124.90 o 
   7   5   1      315.49      257.56     41.93 o 
   8   5   1     5358.72     5203.41    139.93 o 
   9   5   1     5337.69     4891.40    146.74 o 
  10   5   1     8094.37     7632.93    185.62 o 
  11   5   1     5294.34     4931.11    275.09 o 
  12   5   1      173.27      177.09     46.64 o 
  13   5   1      384.80      469.40     61.41 o 
  14   5   1     1406.56     1365.82    109.44 o 
  15   5   1      476.04      361.87     86.19 o 
  16   5   1     2530.50     2410.05    251.44 o 
   0   6   1    13696.82    14070.17    304.11 o 
   1   6   1        8.84        0.00     21.47 o 
   2   6   1    10018.75    10242.46    151.54 o 
   3   6   1    11080.17    11407.25    172.47 o 
   4   6   1     2112.78     2035.31     56.21 o 
   5   6   1     7023.34     7038.99    125.52 o 
   6   6   1     3878.47     3809.65     95.00 o 
   7   6   1      412.95      357.10     60.17 o 
   8   6   1     3077.40     2740.44    115.26 o 
   9   6   1      114.00      122.45     45.71 o 
  10   6   1    11748.74    11574.07    341.96 o 
  11   6   1      840.56      667.43     74.25 o 
  12   6   1      652.66      703.23     78.10 o 
  13   6   1      483.17      596.87     73.88 o 
  14   6   1      308.95      138.86     62.88 o 
  15   6   1       71.36       88.22     75.38 o 
  16   6   1       21.40       60.27     85.09 o 
   1   7   1      135.63      125.24     29.62 o 
   2   7   1      310.91      372.73     33.42 o 
   3   7   1     2458.16     2416.90     76.09 o 
   4   7   1      870.05      972.53     53.26 o 
   5   7   1       12.09        0.00     26.75 o 
   6   7   1      197.65      169.76     38.58 o 
   7   7   1     1788.03     2053.49    161.02 o 
   8   7   1     1021.89      959.23    106.51 o 
   9   7   1     1732.70     1557.28    101.66 o 
  10   7   1        0.09        0.00     45.07 o 
  11   7   1     7477.86     7227.65    211.09 o 
  12   7   1      754.78      823.30     99.10 o 
  13   7   1     1348.56     1399.92    112.42 o 
  14   7   1      202.28      238.40     70.81 o 
  15   7   1      172.56      137.60     90.38 o 
   0   8   1      461.18      425.45     61.22 o 
   1   8   1     1038.78     1042.68     58.81 o 
   2   8   1     4549.74     4543.29     99.59 o 
   3   8   1     2917.63     2794.45     89.48 o 
   4   8   1      727.06      795.67     63.62 o 
   5   8   1     7240.94     7447.83    166.08 o 
   6   8   1      536.04      543.02     73.04 o 
   7   8   1     1264.18     1296.50    101.44 o 
   8   8   1        4.05        0.00     50.20 o 
   9   8   1     2987.13     3194.16    158.74 o 
  10   8   1      143.67      121.77     57.04 o 
  11   8   1      877.56      999.12     98.15 o 
  12   8   1      635.14      561.97     94.34 o 
  13   8   1      462.25      366.04     81.37 o 
  14   8   1      176.31      111.20     80.04 o 
  15   8   1       37.32        7.08     73.52 o 
   1   9   1    15712.57    15850.86    247.47 o 
   2   9   1       78.89       26.71     32.14 o 
   3   9   1    15238.02    14846.44    271.46 o 
   4   9   1     3543.07     3328.45    121.92 o 
   5   9   1       20.28        0.00     42.87 o 
   6   9   1     4203.16     3987.01    185.64 o 
   7   9   1        0.23        0.00     48.97 o 
   8   9   1     4974.55     4726.72    173.90 o 
   9   9   1        3.85       16.57     52.65 o 
  10   9   1     3148.06     3066.82    151.13 o 
  11   9   1     1810.81     1555.34    120.19 o 
  12   9   1      416.32      328.62     75.96 o 
  13   9   1      642.03      596.57    156.25 o 
  14   9   1      171.64      184.60     74.47 o 
   0  10   1    22813.42    22070.04    488.81 o 
   1  10   1      289.81      234.01     45.65 o 
   2  10   1    13634.62    13937.00    251.36 o 
   3  10   1     2384.16     2617.80    139.87 o 
   4  10   1     4057.90     4185.29    182.92 o 
   5  10   1     5471.68     5608.51    219.95 o 
   6  10   1     1336.27     1461.63    129.02 o 
   7  10   1     4143.29     4276.59    252.98 o 
   8  10   1     1780.99     1787.55    181.95 o 
   9  10   1     5038.85     4979.89    208.56 o 
  10  10   1      380.06      266.52     71.92 o 
  11  10   1     1298.91     1264.66    116.20 o 
  12  10   1       30.49      116.17     68.94 o 
  13  10   1        3.02        0.00     61.31 o 
   1  11   1    11390.84    11397.85    227.15 o 
   2  11   1       27.42        2.82     41.16 o 
   3  11   1     4116.21     4270.35    153.79 o 
   4  11   1      155.66      130.77     66.01 o 
   5  11   1      608.50      537.62     90.96 o 
   6  11   1     2414.02     2297.66    165.00 o 
   7  11   1      116.83      163.13     77.13 o 
   8  11   1     3779.60     3749.54    381.84 o 
   9  11   1      209.27      129.75     83.58 o 
  10  11   1     3080.28     3134.38    207.50 o 
  11  11   1       28.24        0.00     70.94 o 
   0  12   1     8423.64     7888.70    363.99 o 
   1  12   1      912.31      994.89     91.76 o 
   2  12   1     6942.69     7814.33    203.14 o 
   3  12   1       46.40       49.55     62.10 o 
   4  12   1     2089.08     2060.14    156.50 o 
   5  12   1     1303.44     1348.04    187.60 o 
   6  12   1      952.75     1070.96    205.68 o 
   7  12   1     6911.08     6836.68    391.69 o 
   8  12   1       12.72       67.01     78.65 o 
   9  12   1     3288.47     3297.59    226.04 o 
  10  12   1      344.95      242.74    105.17 o 
   1  13   1     4158.76     4542.36    226.48 o 
   2  13   1      611.89      551.76    133.25 o 
   3  13   1      285.25      212.56     94.38 o 
   4  13   1       61.93       64.92     79.88 o 
   5  13   1     1142.26     1425.56    150.73 o 
   6  13   1      883.84     1180.96    239.97 o 
   7  13   1       13.17        0.00     77.23 o 
   8  13   1     2072.84     2132.41    286.85 o 
   0  14   1      566.96      369.20     99.62 o 
   1  14   1      300.04      216.35     69.27 o 
   2  14   1       33.42       71.57     94.27 o 
   3  14   1        3.06      131.05    113.90 o 
   4  14   1       38.17        0.00    121.39 o 
   5  14   1       24.80       66.97    100.97 o 
   0   0   2      244.52      180.69     32.97 o 
   1   0   2      104.26       99.20     13.71 o 
   2   0   2     2765.38     2766.80     61.33 o 
   3   0   2    23771.71    24898.84    366.29 o 
   4   0   2     4178.59     4209.05     82.75 o 
   5   0   2    69459.32    71936.60    891.07 o 
   6   0   2     4675.22     4794.58     93.36 o 
   7   0   2   146332.17   145135.17   1773.11 o 
   8   0   2    17176.13    16990.94    254.02 o 
   9   0   2    29913.01    28738.16    401.52 o 
  10   0   2     1210.21     1152.75     65.31 o 
  11   0   2    19068.49    19814.51    407.87 o 
  12   0   2       16.10        0.00     47.63 o 
  13   0   2     2019.59     2233.66    129.96 o 
  14   0   2     4272.19     4486.87    301.81 o 
  15   0   2       74.51        0.00     87.04 o 
  16   0   2       78.77        0.00    107.15 o 
  17   0   2      788.94      581.18    183.89 o 
   1   1   2   218622.00   209494.06   2877.70 o 
   2   1   2     7597.47     7710.73    102.08 o 
   3   1   2    21150.69    22302.65    243.99 o 
   4   1   2     5772.46     6091.74     89.25 o 
   5   1   2    15814.01    15566.75    177.68 o 
   6   1   2      303.44      305.64     20.76 o 
   7   1   2     9808.62     9925.09    131.72 o 
   8   1   2     1043.52     1036.25     37.65 o 
   9   1   2      475.55      516.10     33.38 o 
  10   1   2     7992.38     7649.96    129.96 o 
  11   1   2     2134.67     2148.59     71.17 o 
  12   1   2      596.91      559.70     56.81 o 
  13   1   2      702.41      760.59     65.63 o 
  14   1   2     2419.53     2711.94    147.89 o 
  15   1   2     3936.32     3749.68    156.42 o 
  16   1   2     4126.99     4219.23    194.91 o 
  17   1   2      721.02      738.49    106.31 o 
   0   2   2     2957.09     2970.82     74.61 o 
   1   2   2     2469.83     2432.58     48.39 o 
   2   2   2       52.80       59.51     17.31 o 
   3   2   2      789.45      952.58     31.63 o 
   4   2   2      877.97      888.01     33.08 o 
   5   2   2     6627.41     6593.78    105.57 o 
   6   2   2      966.96      971.97     38.46 o 
   7   2   2    21496.06    20436.11    257.98 o 
   8   2   2      947.48      975.77     40.83 o 
   9   2   2    13895.71    13853.37    190.35 o 
  10   2   2     6599.31     6756.35    122.19 o 
  11   2   2     3539.85     3754.14    110.21 o 
  12   2   2      188.44      245.47     44.85 o 
  13   2   2      131.64      170.85     53.60 o 
  14   2   2     1636.82     1780.70    113.39 o 
  15   2   2        7.25       55.87     55.24 o 
  16   2   2      430.10      542.14     84.75 o 
  17   2   2       30.28        0.00     72.80 o 
   1   3   2    23603.42    24105.05    279.61 o 
   2   3   2     8323.21     8353.99    118.30 o 
   3   3   2     9566.76    10080.09    210.23 o 
   4   3   2    14264.65    14722.92    210.28 o 
   5   3   2      245.57      218.67     27.82 o 
   6   3   2     6105.15     5789.94    111.34 o 
   7   3   2      655.80      618.72     34.93 o 
   8   3   2    12137.56    12088.70    182.87 o 
   9   3   2     3584.80     3399.24     96.19 o 
  10   3   2     1938.83     2257.14     89.25 o 
  11   3   2     2863.46     2887.22    104.92 o 
  12   3   2        0.20        0.00     37.82 o 
  13   3   2     2624.04     2903.00    207.69 o 
  14   3   2       40.75       70.91     54.33 o 
  15   3   2     1826.19     1814.57    113.33 o 
  16   3   2      186.84      211.13     67.68 o 
  17   3   2     1450.33     1451.11    136.22 o 
   0   4   2       88.07       82.46     31.89 o 
   1   4   2       42.87       82.23     20.02 o 
   2   4   2     9736.27     9448.39    137.16 o 
   3   4   2     2060.37     2058.32     53.67 o 
   4   4   2     5802.70     5897.29    103.99 o 
   5   4   2     7156.96     7030.44    119.28 o 
   6   4   2      196.28      264.70     41.79 o 
   7   4   2      202.57      167.30     34.48 o 
   8   4   2     1360.82     1419.74     67.75 o 
   9   4   2      254.02      339.87     44.55 o 
  10   4   2      258.67      224.09     43.29 o 
  11   4   2      994.74     1008.76     70.21 o 
  12   4   2     1466.87     1382.11     82.48 o 
  13   4   2     1940.02     2051.46    103.01 o 
  14   4   2      146.67      113.40     51.24 o 
  15   4   2      520.18      614.46    106.14 o 
  16   4   2      562.77      564.90     97.09 o 
  17   4   2     1870.47     1788.60    146.26 o 
   1   5   2     4591.82     4685.69     89.43 o 
   2   5   2      230.87      236.75     23.49 o 
   3   5   2       14.29        1.40     19.90 o 
   4   5   2     8591.57     8317.76    153.36 o 
   5   5   2     1621.44     1583.75     55.70 o 
   6   5   2     2359.71     2298.34     72.27 o 
   7   5   2     2506.04     2246.10     80.36 o 
   8   5   2     4147.77     3865.45    178.70 o 
   9   5   2     2325.91     2251.12    120.04 o 
  10   5   2     8187.48     8117.10    194.50 o 
  11   5   2    10059.28     9918.57    224.46 o 
  12   5   2     1017.75     1077.70     79.45 o 
  13   5   2     2022.09     2205.90    120.20 o 
  14   5   2      359.61      365.14     77.31 o 
  15   5   2      119.93      111.65     69.63 o 
  16   5   2      731.84      774.09    108.71 o 
   0   6   2    26359.61    25901.11    507.07 o 
   1   6   2      247.25      274.30     41.67 o 
   2   6   2    13662.73    13430.06    186.93 o 
   3   6   2      797.78      810.37     42.54 o 
   4   6   2     8694.43     8538.92    138.23 o 
   5   6   2     3645.53     3621.45     92.84 o 
   6   6   2       44.41       20.69     31.50 o 
   7   6   2     2573.70     2613.57    130.15 o 
   8   6   2     1407.23     1547.10     87.66 o 
   9   6   2      117.94       30.04     41.56 o 
  10   6   2      353.10      244.77     53.76 o 
  11   6   2      325.28      401.56     64.43 o 
  12   6   2     2889.61     2856.73    128.93 o 
  13   6   2      576.75      537.55     95.59 o 
  14   6   2      119.06       98.18     73.19 o 
  15   6   2       39.79        0.00     93.63 o 
  16   6   2      667.50      383.27     98.95 o 
   1   7   2     4824.39     4739.54    118.68 o 
   2   7   2       80.40       56.11     25.11 o 
   3   7   2     3031.30     3200.72     88.05 o 
   4   7   2     3217.75     3166.18     88.86 o 
   5   7   2     1011.27     1122.42     63.48 o 
   6   7   2      516.36      511.86     52.07 o 
   7   7   2        3.31        0.00     39.66 o 
   8   7   2      477.32      548.78     66.20 o 
   9   7   2     1285.64     1177.49     92.31 o 
  10   7   2     2987.69     3238.67    146.72 o 
  11   7   2     1519.71     1571.53    125.16 o 
  12   7   2     2108.13     2171.96    145.85 o 
  13   7   2     1030.05      910.49     96.31 o 
  14   7   2       91.68      133.55     71.08 o 
  15   7   2      403.09      310.36     88.61 o 
   0   8   2     6498.64     6174.24    185.53 o 
   1   8   2      242.76      208.59     34.76 o 
   2   8   2     4881.52     4729.60    102.38 o 
   3   8   2      581.37      565.48     51.20 o 
   4   8   2     5571.15     5760.47    158.35 o 
   5   8   2       92.09       69.25     37.68 o 
   6   8   2     1614.50     1570.29    105.92 o 
   7   8   2     1287.41     1212.55     91.83 o 
   8   8   2       12.90       12.27     48.75 o 
   9   8   2      457.52      460.20     67.55 o 
  10   8   2      930.18      907.40     91.80 o 
  11   8   2      793.72      733.72     86.50 o 
  12   8   2     1056.93     1015.48     99.44 o 
  13   8   2      668.42      522.65     82.99 o 
  14   8   2      198.45      217.37     73.30 o 
  15   8   2        3.60        0.99     72.81 o 
   1   9   2      201.59      173.09     37.37 o 
   2   9   2     1987.63     2057.79     81.12 o 
   3   9   2       42.95       82.30     38.94 o 
   4   9   2       74.85       80.50     44.57 o 
   5   9   2     1695.59     1798.52    108.00 o 
   6   9   2      490.35      592.91     77.28 o 
   7   9   2      248.85      227.98     65.99 o 
   8   9   2     1046.73     1063.14    111.88 o 
   9   9   2      755.57      818.35     88.22 o 
  10   9   2      143.05      115.45     63.88 o 
  11   9   2      147.69      129.83     64.02 o 
  12   9   2      160.17      186.33     67.87 o 
  13   9   2      177.33      272.28     85.02 o 
  14   9   2       98.61      163.86     75.40 o 
   0  10   2     3730.29     3904.72    164.30 o 
   1  10   2     4891.03     4641.23    142.74 o 
   2  10   2       30.97        0.00     34.61 o 
   3  10   2      240.41      231.64     46.94 o 
   4  10   2      226.08      159.39     58.18 o 
   5  10   2       56.65       77.15     60.94 o 
   6  10   2     1206.46     1076.71    116.43 o 
   7  10   2        2.02       61.14     64.68 o 
   8  10   2        1.18       26.70     60.25 o 
   9  10   2      576.64      487.84    100.84 o 
  10  10   2       40.72       89.29     92.63 o 
  11  10   2       83.38      132.32     66.73 o 
  12  10   2       37.68        0.00     66.21 o 
  13  10   2      255.14      159.94     82.90 o 
   1  11   2      850.35     1068.70     88.26 o 
   2  11   2     1644.13     1772.18     92.92 o 
   3  11   2      444.63      628.25     67.69 o 
   4  11   2        1.62        2.58     52.99 o 
   5  11   2      252.24      200.07     74.50 o 
   6  11   2      592.12      451.77     90.14 o 
   7  11   2      330.43      380.34     89.98 o 
   8  11   2      121.69      105.59     74.58 o 
   9  11   2      777.07      731.96    165.75 o 
  10  11   2      251.44      160.54     81.52 o 
  11  11   2       26.22       30.57     78.42 o 
   0  12   2     2220.48     1984.54    169.87 o 
   1  12   2      364.46      317.13     62.66 o 
   2  12   2      122.58       47.21     51.37 o 
   3  12   2      201.74      134.98     62.13 o 
   4  12   2        5.71        0.00     65.97 o 
   5  12   2      491.33      465.98    101.69 o 
   6  12   2      257.02      361.65     93.95 o 
   7  12   2       32.69       81.93     80.58 o 
   8  12   2       17.72        0.39     82.68 o 
   9  12   2       57.07      160.10     93.36 o 
  10  12   2      147.39        0.00     89.77 o 
   1  13   2        5.12       11.77     55.67 o 
   2  13   2       16.43       44.01     63.64 o 
   3  13   2       59.09       75.43     85.34 o 
   4  13   2      308.19      240.09     91.15 o 
   5  13   2      326.63      223.91     89.60 o 
   6  13   2       99.77       95.07     86.50 o 
   7  13   2        7.80        0.00     79.77 o 
   8  13   2       14.28      123.15     93.29 o 
   0  14   2     1427.15     1553.40    155.61 o 
   1  14   2      245.51      376.12     73.68 o 
   2  14   2      538.09      561.04    125.48 o 
   3  14   2      158.35      238.41    122.99 o 
   4  14   2      236.00       74.86     97.61 o 
   5  14   2        5.57        0.00     87.47 o 
   1   1   3     2365.88     2421.13     56.27 o 
   2   1   3    11986.05    12124.04    160.45 o 
   3   1   3    10088.93    10441.18    126.26 o 
   4   1   3     1003.83     1036.64     31.97 o 
   5   1   3    16733.50    17450.44    197.21 o 
   6   1   3     2414.59     2495.35     50.70 o 
   7   1   3       33.62       49.59     17.44 o 
   8   1   3      286.57      251.03     22.65 o 
   9   1   3     1568.09     1553.94     49.19 o 
  10   1   3       86.84       97.05     23.86 o 
  11   1   3      247.35      184.80     34.01 o 
  12   1   3     1021.86     1044.19     69.83 o 
  13   1   3     2276.96     2072.76    123.83 o 
  14   1   3      393.69      429.86     64.84 o 
  15   1   3      246.58      151.35     64.86 o 
  16   1   3        6.71        5.68     65.81 o 
  17   1   3      215.98       88.67    181.36 o 
   0   2   3    37542.09    38091.38    591.90 o 
   1   2   3    20753.33    21161.35    292.29 o 
   2   2   3     2503.26     2649.73     63.49 o 
   3   2   3     4389.98     4274.21     69.22 o 
   4   2   3     6024.41     6356.48     93.27 o 
   5   2   3     1532.65     1698.48     44.97 o 
   6   2   3    11855.63    12087.57    158.60 o 
   7   2   3     2983.99     2871.94     91.35 o 
   8   2   3      953.21     1069.56     43.47 o 
   9   2   3     1647.98     1720.64     55.98 o 
  10   2   3     1013.49      963.32     66.60 o 
  11   2   3      465.09      481.32     44.86 o 
  12   2   3      498.43      430.83     49.39 o 
  13   2   3      198.74      205.54     52.99 o 
  14   2   3      944.08      893.38     84.40 o 
  15   2   3      183.75      157.17     58.16 o 
  16   2   3      135.24      211.49     78.42 o 
  17   2   3       14.49       19.82     73.06 o 
   1   3   3     7113.71     7255.49    108.88 o 
   2   3   3    20582.27    20769.51    258.81 o 
   3   3   3       48.49       92.31     27.68 o 
   4   3   3      407.09      473.11     29.65 o 
   5   3   3    14761.98    14142.83    212.84 o 
   6   3   3     5752.56     5836.53    103.25 o 
   7   3   3     3580.28     3432.17    108.38 o 
   8   3   3      813.45      810.38     47.24 o 
   9   3   3     1368.04     1448.11     65.93 o 
  10   3   3        4.58       34.36     31.29 o 
  11   3   3      161.54      188.14     40.19 o 
  12   3   3     6920.51     6361.00    186.55 o 
  13   3   3      124.70      148.29     61.82 o 
  14   3   3      819.06      927.95     88.02 o 
  15   3   3      547.78      458.83     93.67 o 
  16   3   3      116.05      167.76     70.35 o 
  17   3   3      326.28       91.96    102.81 o 
   0   4   3    45385.96    45484.62    815.30 o 
   1   4   3     5888.24     6317.34     97.97 o 
   2   4   3     1480.59     1396.83     43.23 o 
   3   4   3     6947.80     7129.70    118.22 o 
   4   4   3    11558.24    11319.83    177.08 o 
   5   4   3     8426.38     8274.76    141.26 o 
   6   4   3    21096.48    20827.29    351.49 o 
   7   4   3    11549.14    11513.73    208.81 o 
   8   4   3      328.34      364.51     37.29 o 
   9   4   3     7595.04     7615.66    167.76 o 
  10   4   3     5236.51     5286.99    140.17 o 
  11   4   3     2919.86     2936.94    109.98 o 
  12   4   3     1669.47     1797.89    118.52 o 
  13   4   3     2008.44     1907.96     94.97 o 
  14   4   3     2221.21     2118.11    132.86 o 
  15   4   3      409.96      327.94     80.41 o 
  16   4   3      142.31      109.63     79.00 o 
  17   4   3      291.21      267.89    104.42 o 
   1   5   3    32481.24    31972.95    398.79 o 
   2   5   3    13440.46    13153.99    198.63 o 
   3   5   3    25027.30    25349.42    327.90 o 
   4   5   3     3161.11     3185.79    142.94 o 
   5   5   3     2238.48     1956.78     62.01 o 
   6   5   3     2796.00     2478.07    102.33 o 
   7   5   3     6160.18     5871.93    139.76 o 
   8   5   3      284.48      222.02     44.84 o 
   9   5   3     5829.49     5961.78    168.91 o 
  10   5   3      716.78      747.33     69.76 o 
  11   5   3     2953.40     2808.63    148.27 o 
  12   5   3     2919.32     2678.07    121.63 o 
  13   5   3       95.90       76.17     58.80 o 
  14   5   3      298.28       31.06     59.22 o 
  15   5   3      131.46        0.00     63.02 o 
  16   5   3        0.29        0.00     68.21 o 
   0   6   3    17567.99    17570.43    367.06 o 
   1   6   3     1399.50     1455.16     68.69 o 
   2   6   3     7018.88     6643.56    112.90 o 
   3   6   3      792.33      722.67     37.80 o 
   4   6   3    13272.41    12825.89    225.35 o 
   5   6   3     4398.86     4426.35    130.16 o 
   6   6   3     2209.99     2146.83    115.88 o 
   7   6   3     8154.57     7600.06    159.13 o 
   8   6   3       31.89       31.63     39.50 o 
   9   6   3    14714.91    14828.04    288.23 o 
  10   6   3     3304.07     3268.38    220.02 o 
  11   6   3     1231.80     1051.62     85.58 o 
  12   6   3     4796.28     4438.89    158.65 o 
  13   6   3     2239.36     2229.21    168.22 o 
  14   6   3      321.83      199.04     72.14 o 
  15   6   3     1461.44     1398.46    127.40 o 
  16   6   3      174.66      106.78     81.47 o 
   1   7   3    10267.10    10001.76    165.45 o 
   2   7   3     1852.28     1883.47     74.79 o 
   3   7   3     7912.35     7918.05    131.75 o 
   4   7   3    13632.13    13129.75    217.58 o 
   5   7   3     2171.24     2054.86     92.69 o 
   6   7   3     4951.50     5084.79    163.03 o 
   7   7   3      499.21      505.63     68.25 o 
   8   7   3      355.64      322.38     58.32 o 
   9   7   3      732.21      791.01     81.55 o 
  10   7   3     4619.51     4416.65    162.57 o 
  11   7   3      124.76       72.58     54.87 o 
  12   7   3       83.59       87.81     63.75 o 
  13   7   3        7.97        0.00     56.53 o 
  14   7   3        2.85        0.00     57.31 o 
  15   7   3       25.38        0.00     72.71 o 
   0   8   3     2454.54     2498.98    119.52 o 
   1   8   3       47.34       82.10     28.99 o 
   2   8   3     5330.05     5148.80    107.54 o 
   3   8   3        4.23        0.00     29.21 o 
   4   8   3     1477.97     1512.43     70.22 o 
   5   8   3      597.34      653.64     95.34 o 
   6   8   3      709.56      631.47     65.73 o 
   7   8   3        2.02        0.00     47.78 o 
   8   8   3      166.36      106.27     51.35 o 
   9   8   3       30.69       37.51     52.57 o 
  10   8   3     1504.66     1517.83    110.77 o 
  11   8   3      221.19      167.36     60.71 o 
  12   8   3     2247.93     2298.80    139.35 o 
  13   8   3      325.72      281.83     78.11 o 
  14   8   3       17.00       29.64     75.38 o 
   1   9   3     4257.46     4317.27    109.79 o 
   2   9   3       24.58        8.66     32.61 o 
   3   9   3     1362.53     1487.07     75.30 o 
   4   9   3     7998.18     7542.27    277.24 o 
   5   9   3     2104.52     2209.98    120.30 o 
   6   9   3     4216.40     4078.16    257.27 o 
   7   9   3     3257.73     3373.71    162.68 o 
   8   9   3     2699.01     2936.44    155.85 o 
   9   9   3      771.27      797.89     96.12 o 
  10   9   3     3491.22     3411.80    177.74 o 
  11   9   3     1377.55     1302.47    110.26 o 
  12   9   3      108.74      153.01     73.09 o 
  13   9   3       95.49       76.05     69.74 o 
  14   9   3      363.10      215.88     77.26 o 
   0  10   3     2090.73     2291.24    150.22 o 
   1  10   3      128.53       90.13     46.59 o 
   2  10   3     3812.56     4112.94    118.24 o 
   3  10   3       87.39       72.04     41.54 o 
   4  10   3       66.94      158.55     55.73 o 
   5  10   3      239.21      192.55     69.06 o 
   6  10   3      857.74      854.08    104.64 o 
   7  10   3     2816.80     2547.43    177.35 o 
   8  10   3      371.52      357.47     84.76 o 
   9  10   3      956.88      990.37    138.99 o 
  10  10   3       53.66       33.19     67.39 o 
  11  10   3     1058.04     1136.27    124.70 o 
  12  10   3      767.67      702.10    109.07 o 
   1  11   3     3225.80     3278.09    140.31 o 
   2  11   3        1.66        0.00     38.53 o 
   3  11   3     1834.60     1932.67    102.08 o 
   4  11   3       92.92       95.91     57.72 o 
   5  11   3     2385.20     2176.25    157.56 o 
   6  11   3     3141.44     3298.24    194.51 o 
   7  11   3     1621.54     1842.47    157.47 o 
   8  11   3     3229.65     3282.12    285.43 o 
   9  11   3     2026.67     2124.87    279.23 o 
  10  11   3      545.23      618.79    162.07 o 
  11  11   3     1294.44     1421.36    143.33 o 
   0  12   3     5168.79     4969.79    290.91 o 
   1  12   3      441.20      495.65     67.90 o 
   2  12   3     1182.33     1264.57     96.73 o 
   3  12   3       33.37       71.68     61.59 o 
   4  12   3        1.72       34.67     71.80 o 
   5  12   3      380.20      425.14    141.05 o 
   6  12   3       26.95        0.00     64.85 o 
   7  12   3      124.40        7.62     72.09 o 
   8  12   3     1076.50     1210.56    145.93 o 
   9  12   3     1431.59     1090.56    141.55 o 
  10  12   3       26.19        0.00     84.73 o 
   1  13   3      233.45      170.89     69.96 o 
   2  13   3       75.01      111.25     74.75 o 
   3  13   3      526.37      704.34    126.46 o 
   4  13   3       34.97        0.00     79.63 o 
   5  13   3      144.47       76.64     85.76 o 
   6  13   3     1732.70     1709.62    168.03 o 
   7  13   3       76.39      185.64     91.49 o 
   8  13   3     2288.54     2270.49    190.47 o 
   0  14   3     1652.05     1743.98    190.14 o 
   1  14   3       86.76      116.16     72.76 o 
   2  14   3      650.17      559.90    108.08 o 
   3  14   3        0.18        0.00     93.03 o 
   4  14   3        1.90        0.00     85.45 o 
   5  14   3       13.53        0.00     92.53 o 
   0   0   4    23815.86    24616.94    890.17 o 
   1   0   4    22818.63    22518.79    479.43 o 
   2   0   4       95.42       90.23     40.55 o 
   3   0   4    15470.91    15540.11    267.64 o 
   4   0   4     4530.21     4505.66    104.19 o 
   5   0   4     1549.42     1655.55     61.17 o 
   6   0   4      947.67      970.62     50.47 o 
   7   0   4     2668.63     2390.94     75.17 o 
   8   0   4     3416.45     3914.78    102.19 o 
   9   0   4       65.49       76.82     30.99 o 
  10   0   4        4.62       15.51     38.51 o 
  11   0   4     8175.77     8337.84    209.23 o 
  12   0   4      857.62      892.35     95.82 o 
  13   0   4     2658.22     3079.11    256.57 o 
  14   0   4      268.20      399.37     97.53 o 
  15   0   4    10725.31    11490.72    396.81 o 
  16   0   4     1518.47     1724.72    214.37 o 
  17   0   4     5393.04     6123.98    380.15 o 
   1   1   4        6.38        0.00     21.19 o 
   2   1   4    23823.23    23957.62    293.05 o 
   3   1   4     8190.47     8208.55    107.81 o 
   4   1   4     1345.84     1404.53     37.02 o 
   5   1   4    21140.06    21557.06    239.50 o 
   6   1   4     8293.66     8420.37    113.46 o 
   7   1   4    24944.91    25086.61    281.47 o 
   8   1   4    12161.42    12092.30    152.38 o 
   9   1   4    29955.46    28853.67    319.93 o 
  10   1   4     4789.23     4932.03     97.62 o 
  11   1   4      838.82      891.37     54.15 o 
  12   1   4       17.05       85.90     40.21 o 
  13   1   4     5363.30     5708.61    162.89 o 
  14   1   4      124.25       29.50     54.67 o 
  15   1   4     3776.14     3850.80    218.11 o 
  16   1   4        7.25       29.93     74.82 o 
  17   1   4      110.14      192.15    121.64 o 
   0   2   4     1117.42     1233.22     75.74 o 
   1   2   4      344.88      400.98     25.74 o 
   2   2   4      816.69      754.67     35.87 o 
   3   2   4      181.87      213.72     23.00 o 
   4   2   4     2473.18     2557.06     50.84 o 
   5   2   4     8154.08     8038.63    105.21 o 
   6   2   4     1940.60     1943.89     52.24 o 
   7   2   4    15857.49    16351.93    208.50 o 
   8   2   4      620.37      686.03     37.92 o 
   9   2   4      543.02      533.97     36.74 o 
  10   2   4        0.86        0.00     28.23 o 
  11   2   4      176.44      159.11     36.95 o 
  12   2   4     1755.30     1768.54     78.97 o 
  13   2   4      656.16      684.45     72.93 o 
  14   2   4      700.32      830.83     83.05 o 
  15   2   4     4299.11     4186.41    211.42 o 
  16   2   4      326.36      157.46    135.44 o 
  17   2   4     2069.27     2178.84    222.32 o 
   1   3   4    37701.40    38936.16    527.64 o 
   2   3   4        1.83        0.00     16.15 o 
   3   3   4    19770.70    20012.21    274.15 o 
   4   3   4     5062.24     5248.80     88.66 o 
   5   3   4      156.79      150.00     21.30 o 
   6   3   4      287.04      339.72     28.70 o 
   7   3   4      278.55      401.17     30.07 o 
   8   3   4      278.98      228.73     32.11 o 
   9   3   4     1327.34     1316.59     55.75 o 
  10   3   4      288.00      259.08     38.73 o 
  11   3   4     1078.17     1340.35     74.48 o 
  12   3   4       59.73       16.45     39.89 o 
  13   3   4     2844.69     2876.91    146.08 o 
  14   3   4      492.29      509.39    106.69 o 
  15   3   4     1230.24     1375.51    115.93 o 
  16   3   4      278.78      371.03     84.26 o 
  17   3   4      514.85      576.92    109.96 o 
   0   4   4     2470.45     2712.57     87.17 o 
   1   4   4     1000.15     1040.56     40.00 o 
   2   4   4     1490.13     1500.88     48.55 o 
   3   4   4     1406.07     1288.09     57.90 o 
   4   4   4       16.33       11.97     26.56 o 
   5   4   4    17326.46    17250.30    237.89 o 
   6   4   4      487.89      500.57     47.82 o 
   7   4   4     2692.81     2617.03     82.19 o 
   8   4   4     1260.61     1397.20     61.21 o 
   9   4   4    12903.61    12702.44    235.81 o 
  10   4   4     1574.37     1565.24     75.21 o 
  11   4   4     1653.80     1593.98     82.01 o 
  12   4   4       64.50       81.77     44.85 o 
  13   4   4       76.43       40.36     56.71 o 
  14   4   4      386.42      246.16     72.28 o 
  15   4   4      717.46      799.90    101.35 o 
  16   4   4       15.26       76.64     72.88 o 
  17   4   4        1.68       81.68     83.72 o 
   1   5   4    18998.63    18018.17    243.59 o 
   2   5   4      120.74      147.52     24.52 o 
   3   5   4    67600.03    67301.58    800.13 o 
   4   5   4       13.33        5.21     24.21 o 
   5   5   4     6669.00     6351.64    124.79 o 
   6   5   4      160.81      100.04     33.48 o 
   7   5   4     6103.72     6340.17    135.42 o 
   8   5   4     1048.87     1115.45     77.87 o 
   9   5   4     1773.27     1657.69     95.01 o 
  10   5   4      255.31      369.10     53.55 o 
  11   5   4     2464.35     2747.38    120.45 o 
  12   5   4      283.10      178.76     50.93 o 
  13   5   4     1401.51     1473.06    113.61 o 
  14   5   4        1.48       30.84     61.04 o 
  15   5   4        6.74        0.29     67.78 o 
  16   5   4      125.76      106.05     78.17 o 
   0   6   4      733.85      727.18     64.04 o 
   1   6   4       32.01        0.00     21.79 o 
   2   6   4       65.09       75.45     24.03 o 
   3   6   4    15220.34    14904.34    214.52 o 
   4   6   4     1614.23     1587.80     64.53 o 
   5   6   4    28328.21    27910.60    397.55 o 
   6   6   4     1024.56     1089.90     63.67 o 
   7   6   4     2305.46     2577.22     93.76 o 
   8   6   4       97.81       95.15     43.36 o 
   9   6   4    11054.33    10684.89    237.45 o 
  10   6   4      928.76      969.55     85.69 o 
  11   6   4     8647.06     8625.07    228.85 o 
  12   6   4     1051.89     1121.09     93.16 o 
  13   6   4      710.72      774.74     85.29 o 
  14   6   4      126.44      155.33     70.51 o 
  15   6   4     1765.68     1976.23    167.38 o 
  16   6   4       78.11        0.00     71.54 o 
   1   7   4     3698.08     3529.66    106.14 o 
   2   7   4     3268.18     3096.36     83.46 o 
   3   7   4    11087.61    10318.00    181.79 o 
   4   7   4      569.11      659.74     53.14 o 
   5   7   4     7281.35     7270.15    174.19 o 
   6   7   4       22.37       11.78     36.37 o 
   7   7   4     4180.31     4385.49    152.09 o 
   8   7   4      438.28      447.80     60.79 o 
   9   7   4       17.37       23.16     45.75 o 
  10   7   4       82.14       35.91     49.91 o 
  11   7   4     4431.83     4297.95    159.73 o 
  12   7   4        3.24       36.00     53.61 o 
  13   7   4      605.16      762.15     88.01 o 
  14   7   4      562.26      399.18     84.58 o 
  15   7   4       71.53       68.02     79.26 o 
   0   8   4      287.95      364.68     61.02 o 
   1   8   4     5390.15     5386.69    118.02 o 
   2   8   4       58.14       46.76     31.97 o 
   3   8   4     7685.69     8031.96    237.04 o 
   4   8   4      295.23      351.59     55.83 o 
   5   8   4     8753.07     9154.62    263.45 o 
   6   8   4     1729.42     1646.78     94.03 o 
   7   8   4     2149.89     2333.94    129.85 o 
   8   8   4       17.68        7.74     50.62 o 
   9   8   4     2609.69     2453.15    130.14 o 
  10   8   4       14.73       58.68     54.91 o 
  11   8   4     2833.19     2857.05    147.78 o 
  12   8   4      598.66      419.50     79.86 o 
  13   8   4      682.86      529.91     86.46 o 
  14   8   4       42.06      102.04     70.57 o 
   1   9   4     2185.05     2300.56     90.79 o 
   2   9   4     3460.79     3465.25    102.73 o 
   3   9   4      813.97      974.70     64.93 o 
   4   9   4       78.60       93.49     43.35 o 
   5   9   4     2821.74     2932.59    148.08 o 
   6   9   4       43.95        0.00     45.15 o 
   7   9   4      237.31      323.53     70.81 o 
   8   9   4      374.90      269.18     87.71 o 
   9   9   4      942.37      973.44    105.96 o 
  10   9   4        1.25        0.00     56.91 o 
  11   9   4       20.33       50.63     63.23 o 
  12   9   4      545.13      624.63     92.36 o 
  13   9   4     1246.09     1248.31    118.26 o 
   0  10   4      470.46      446.39     87.67 o 
   1  10   4     2458.84     2503.41     99.58 o 
   2  10   4        2.10        0.00     34.83 o 
   3  10   4       65.68       53.50     43.92 o 
   4  10   4      276.74      219.08     71.08 o 
   5  10   4       27.28       56.28     53.98 o 
   6  10   4      409.24      341.27     83.09 o 
   7  10   4      779.67      781.41     93.48 o 
   8  10   4      172.07      198.67     75.43 o 
   9  10   4       73.83        6.60     66.24 o 
  10  10   4       53.89       41.56     68.92 o 
  11  10   4        9.82       22.37     70.38 o 
  12  10   4      996.20      771.91    112.93 o 
   1  11   4     3288.30     3039.86    126.82 o 
   2  11   4      116.33      113.49     44.81 o 
   3  11   4      194.11      172.05     54.43 o 
   4  11   4       93.16      137.71     62.48 o 
   5  11   4     1142.04     1304.96    147.92 o 
   6  11   4      112.92      173.16     77.04 o 
   7  11   4      648.29      417.97    150.87 o 
   8  11   4       31.84        0.00     75.63 o 
   9  11   4      220.41      124.97     75.25 o 
  10  11   4       32.64        0.00     75.27 o 
  11  11   4      237.27      225.50     90.91 o 
   0  12   4     1690.62     1867.47    300.19 o 
   1  12   4      284.03      250.66     56.77 o 
   2  12   4      284.85      335.64     65.63 o 
   3  12   4       51.17       70.30     61.01 o 
   4  12   4      164.39      169.75     80.04 o 
   5  12   4       59.26        0.00     71.41 o 
   6  12   4       75.44       29.73     73.51 o 
   7  12   4      307.01      278.26     92.94 o 
   8  12   4        9.13       15.46     80.79 o 
   9  12   4       11.70        0.00     95.42 o 
   1  13   4      210.43      166.77     63.40 o 
   2  13   4       26.27       22.28     73.07 o 
   3  13   4      221.88       67.86     89.69 o 
   4  13   4       11.02       95.45     86.75 o 
   5  13   4       76.06       46.27     81.61 o 
   6  13   4        4.96        0.00     81.88 o 
   7  13   4        0.95        1.71     77.31 o 
   0  14   4      469.98      506.63    109.30 o 
   1  14   4       56.02      107.81     69.68 o 
   2  14   4       41.46        0.00     73.23 o 
   3  14   4      680.22      658.58    156.57 o 
   4  14   4      101.96      149.56    105.71 o 
   1   1   5      137.19      146.88     28.94 o 
   2   1   5     6502.66     6641.87    128.36 o 
   3   1   5     1608.32     1625.40     43.75 o 
   4   1   5     8142.97     8362.39    109.23 o 
   5   1   5     1196.67     1211.31     36.37 o 
   6   1   5     1753.53     1788.15     46.16 o 
   7   1   5       91.76       89.73     19.56 o 
   8   1   5     9510.72     9641.11    158.91 o 
   9   1   5      236.04      238.02     30.55 o 
  10   1   5       66.50       43.20     28.61 o 
  11   1   5      379.49      355.99     46.49 o 
  12   1   5      352.62      330.52     49.90 o 
  13   1   5      636.28      554.69     67.24 o 
  14   1   5       21.33       33.86     55.42 o 
  15   1   5      104.67        4.37     82.60 o 
  16   1   5     1338.97     1635.81    155.35 o 
  17   1   5        7.44      106.41    104.71 o 
   0   2   5    25675.19    26137.64    390.48 o 
   1   2   5    19733.89    19456.19    263.50 o 
   2   2   5       11.11       33.79     22.90 o 
   3   2   5    46095.14    47245.32    562.55 o 
   4   2   5     3948.07     4201.63     73.84 o 
   5   2   5     7023.45     6969.33     96.88 o 
   6   2   5     1718.79     1869.13     46.58 o 
   7   2   5      432.67      462.71     29.23 o 
   8   2   5     3625.62     3681.85     82.06 o 
   9   2   5       17.00       52.50     24.00 o 
  10   2   5      521.01      478.32     41.90 o 
  11   2   5     2226.16     2256.31     86.51 o 
  12   2   5      238.59      223.40     43.01 o 
  13   2   5     2699.33     2941.81    122.24 o 
  14   2   5     2785.30     2612.04    153.09 o 
  15   2   5      761.58      827.50    178.59 o 
  16   2   5       62.28        0.00     77.46 o 
  17   2   5       13.18       33.57     85.33 o 
   1   3   5     1885.46     1988.33     55.02 o 
   2   3   5     3095.72     3187.33     64.02 o 
   3   3   5       27.19        1.56     21.31 o 
   4   3   5      167.26      145.46     49.75 o 
   5   3   5    22950.26    22610.10    293.36 o 
   6   3   5     2757.51     2733.45     56.62 o 
   7   3   5     6650.46     6655.90    112.85 o 
   8   3   5    10084.91     9700.19    163.24 o 
   9   3   5     1283.58     1318.98     59.26 o 
  10   3   5       15.46        0.00     31.57 o 
  11   3   5     4201.06     4220.83    118.44 o 
  12   3   5     2170.89     2131.22    114.86 o 
  13   3   5      395.04      389.24     62.88 o 
  14   3   5      195.28      100.85     68.11 o 
  15   3   5       37.91       71.90     70.12 o 
  16   3   5     1356.32     1514.42    154.80 o 
  17   3   5       12.19        0.00     81.28 o 
   0   4   5    33155.35    32601.86    534.17 o 
   1   4   5     4189.81     4110.23     81.24 o 
   2   4   5    11405.39    10916.70    169.66 o 
   3   4   5    25655.53    26160.63    353.47 o 
   4   4   5     6108.45     5763.23    110.44 o 
   5   4   5     8849.84     8718.53    150.97 o 
   6   4   5     5941.31     5900.67    142.08 o 
   7   4   5     7892.08     7204.03    154.85 o 
   8   4   5      551.13      643.33     44.71 o 
   9   4   5       98.25       98.14     34.74 o 
  10   4   5       79.41       78.73     37.65 o 
  11   4   5     6650.95     6694.52    183.81 o 
  12   4   5      153.92      151.85     73.80 o 
  13   4   5     3621.79     3975.83    197.86 o 
  14   4   5     1474.20     1460.12    116.34 o 
  15   4   5     1257.09     1222.46    123.54 o 
  16   4   5      295.68      180.49     89.90 o 
   1   5   5    11475.99    11026.56    157.35 o 
   2   5   5     1955.44     1971.19     61.58 o 
   3   5   5    14074.62    13215.81    203.49 o 
   4   5   5      498.62      390.07     38.08 o 
   5   5   5    34532.45    33398.80    453.00 o 
   6   5   5    11764.57    11086.42    209.79 o 
   7   5   5     7511.30     7348.07    162.54 o 
   8   5   5     9864.57     9771.60    200.20 o 
   9   5   5        0.22        0.00     37.32 o 
  10   5   5     3964.51     3938.80    143.64 o 
  11   5   5     1383.58     1444.80     98.44 o 
  12   5   5      542.29      622.76     85.61 o 
  13   5   5     1041.23     1078.08    102.85 o 
  14   5   5     1396.24     1451.95    132.14 o 
  15   5   5       39.35       21.89     70.44 o 
  16   5   5       15.36       34.39     75.15 o 
   0   6   5    10963.38    10610.14    229.05 o 
   1   6   5     4035.30     4210.71     93.12 o 
   2   6   5    42832.17    42099.13    523.88 o 
   3   6   5     9522.77     9103.76    141.84 o 
   4   6   5    10384.80    10208.93    181.00 o 
   5   6   5     5970.90     6279.40    132.76 o 
   6   6   5     2741.41     2436.62     95.28 o 
   7   6   5     2968.28     2809.77    106.80 o 
   8   6   5     1460.56     1544.41     90.44 o 
   9   6   5     2698.80     2458.32    156.36 o 
  10   6   5      604.15      572.22     68.78 o 
  11   6   5     4451.31     4251.62    205.72 o 
  12   6   5      647.94      670.50     78.35 o 
  13   6   5     1218.78     1281.02    116.31 o 
  14   6   5       93.32      166.39     70.46 o 
  15   6   5     1323.84     1288.48    121.16 o 
   1   7   5    13314.63    12780.38    201.14 o 
   2   7   5       19.16       10.86     26.46 o 
   3   7   5     6718.75     6748.85    138.47 o 
   4   7   5    17736.55    17044.28    289.44 o 
   5   7   5     3214.68     3183.13    110.48 o 
   6   7   5     3696.12     3833.27    123.82 o 
   7   7   5     1743.00     1894.07    104.46 o 
   8   7   5     5122.47     5022.60    167.06 o 
   9   7   5      635.80      670.45     72.61 o 
  10   7   5     3931.88     4017.89    149.92 o 
  11   7   5     1202.73     1225.04     96.32 o 
  12   7   5       92.83      175.88     60.45 o 
  13   7   5        5.09       54.05     58.93 o 
  14   7   5      391.19      367.84     86.59 o 
  15   7   5       54.51       55.67     71.90 o 
   0   8   5       32.58       56.17     42.29 o 
   1   8   5      934.95      894.65     54.84 o 
   2   8   5     9476.28     9390.65    223.78 o 
   3   8   5     1350.01     1357.65     69.20 o 
   4   8   5     1199.14     1389.96     70.33 o 
   5   8   5     1250.60     1323.48     86.12 o 
   6   8   5     1302.54     1112.78     82.88 o 
   7   8   5      178.72       85.55     52.81 o 
   8   8   5       86.62       53.92     52.26 o 
   9   8   5      585.86      654.49     88.51 o 
  10   8   5     1443.25     1454.89    155.36 o 
  11   8   5      724.24      602.14     86.94 o 
  12   8   5     1418.46     1482.80    116.95 o 
  13   8   5      103.92        0.00     62.05 o 
  14   8   5        4.43        0.00     63.32 o 
   1   9   5       33.18        8.39     33.69 o 
   2   9   5        7.25        0.00     33.27 o 
   3   9   5       66.03       98.12     38.26 o 
   4   9   5     4307.60     4401.96    271.77 o 
   5   9   5     1195.06     1112.35     85.38 o 
   6   9   5       15.55        0.00     48.53 o 
   7   9   5      592.22      628.52     84.66 o 
   8   9   5       37.19        5.45     54.92 o 
   9   9   5      505.42      452.56     80.47 o 
  10   9   5      742.83      590.34     91.93 o 
  11   9   5      277.72      437.77     87.43 o 
  12   9   5      302.24      195.37     80.34 o 
  13   9   5      212.56      211.26     79.38 o 
   0  10   5      728.37      795.93     91.79 o 
   1  10   5       64.90       58.43     37.77 o 
   2  10   5       38.72       58.70     38.42 o 
   3  10   5     1218.08     1109.37     81.03 o 
   4  10   5       40.16       47.25     50.30 o 
   5  10   5       21.29        0.00     50.85 o 
   6  10   5     1414.09     1396.89    115.22 o 
   7  10   5      400.72      287.91     73.17 o 
   8  10   5     1801.42     1926.91    192.28 o 
   9  10   5      396.36      336.01     81.32 o 
  10  10   5     2486.31     2645.11    168.96 o 
  11  10   5      362.77      325.49     91.47 o 
  12  10   5     2947.93     3012.26    188.41 o 
   1  11   5        6.65       16.29     42.54 o 
   2  11   5      321.48      296.41     60.30 o 
   3  11   5      883.95      781.06     81.96 o 
   4  11   5      316.12      267.69     86.43 o 
   5  11   5     2419.44     2575.25    308.67 o 
   6  11   5      506.62      429.18     94.59 o 
   7  11   5     4015.68     4157.61    325.04 o 
   8  11   5       57.93       64.79     76.19 o 
   9  11   5      891.49      840.49    108.93 o 
  10  11   5       17.38       74.19     73.43 o 
  11  11   5      183.73      239.43     91.28 o 
   0  12   5     1522.78     1544.99    200.24 o 
   1  12   5      140.78      176.68     56.89 o 
   2  12   5       82.03       16.40     56.72 o 
   3  12   5      599.00      470.11     93.26 o 
   4  12   5       34.95        0.17     73.22 o 
   5  12   5        5.07       57.61     78.33 o 
   6  12   5       35.03        0.00     72.28 o 
   7  12   5      560.37      308.91    100.90 o 
   8  12   5      664.61      905.53    133.31 o 
   9  12   5        0.01       33.04     84.41 o 
   1  13   5      374.13      399.49     85.08 o 
   2  13   5      293.48      396.03     94.17 o 
   3  13   5      124.14       57.13     70.59 o 
   4  13   5       31.68        0.00     83.33 o 
   5  13   5     1213.92     1373.44    168.32 o 
   6  13   5      669.72      504.35    112.75 o 
   7  13   5      806.53      794.30    126.65 o 
   0  14   5     3569.99     3479.45    243.61 o 
   1  14   5       12.45        0.00     69.63 o 
   2  14   5      522.49      812.32    121.82 o 
   3  14   5        0.21       25.58     88.97 o 
   4  14   5      254.07      254.87    117.75 o 
   0   0   6    46542.60    45860.52   1624.27 o 
   1   0   6    46819.51    46515.57    960.98 o 
   2   0   6    29443.28    30993.66    662.41 o 
   3   0   6    29824.50    30613.98    656.63 o 
   4   0   6    18965.37    19054.31    352.64 o 
   5   0   6    19072.40    19157.96    339.19 o 
   6   0   6     9609.17     9729.88    199.11 o 
   7   0   6     9725.34     9508.91    200.32 o 
   8   0   6    29990.78    29831.30    473.98 o 
   9   0   6     3797.85     3660.95    125.02 o 
  10   0   6     7484.87     7517.55    195.54 o 
  11   0   6     1897.86     1946.05    104.04 o 
  12   0   6     4261.06     4502.26    298.08 o 
  13   0   6     7529.29     7314.62    287.87 o 
  14   0   6     8183.83     8266.73    320.21 o 
  15   0   6      164.50        0.00    126.85 o 
  16   0   6     1360.79     1192.46    287.95 o 
  17   0   6        8.79      357.31    219.65 o 
   1   1   6     9118.81     9072.36    203.21 o 
   2   1   6      463.33      552.75     40.76 o 
   3   1   6     5774.12     5818.08    137.34 o 
   4   1   6     2380.33     2484.23     57.90 o 
   5   1   6    20549.59    20107.74    238.98 o 
   6   1   6     1082.66     1076.13     38.94 o 
   7   1   6     4520.54     4337.24     80.17 o 
   8   1   6     3679.44     3611.87     86.51 o 
   9   1   6     1051.11     1196.94     52.12 o 
  10   1   6     1709.04     1738.80     70.38 o 
  11   1   6      414.15      481.38     47.04 o 
  12   1   6     1593.99     1612.97     82.21 o 
  13   1   6     2201.73     2214.07    156.05 o 
  14   1   6     6605.25     6650.41    229.50 o 
  15   1   6        3.09       74.00     79.56 o 
  16   1   6     4708.24     4857.96    543.28 o 
  17   1   6        8.10       40.52    128.98 o 
   0   2   6    84079.87    84226.26   1452.83 o 
   1   2   6    66217.20    67434.21    777.30 o 
   2   2   6        5.61        2.57     20.96 o 
   3   2   6     3617.14     3514.63     82.05 o 
   4   2   6        1.83       28.05     17.24 o 
   5   2   6     9462.84     9484.41    126.42 o 
   6   2   6     4202.41     4210.46     73.64 o 
   7   2   6     3844.18     3621.02     69.83 o 
   8   2   6     5624.63     5456.11    100.51 o 
   9   2   6     3617.05     3628.81     88.85 o 
  10   2   6     3559.18     3665.77     93.06 o 
  11   2   6      596.55      626.18     59.28 o 
  12   2   6     3621.83     3636.73    122.80 o 
  13   2   6     1835.20     1842.37    101.55 o 
  14   2   6     4183.01     4273.83    186.00 o 
  15   2   6      252.55      235.82    103.15 o 
  16   2   6     1486.66     1711.53    185.62 o 
  17   2   6        9.19      113.45    106.33 o 
   1   3   6     9416.47     9711.92    146.35 o 
   2   3   6     3073.93     3334.67     81.73 o 
   3   3   6    10296.38    10409.17    178.02 o 
   4   3   6     2634.99     2485.87     62.47 o 
   5   3   6     4448.51     4547.83     83.39 o 
   6   3   6    12964.07    12850.17    168.79 o 
   7   3   6      155.89      120.68     30.40 o 
   8   3   6     3689.56     3732.11     96.12 o 
   9   3   6       20.16       34.52     26.80 o 
  10   3   6     2055.65     2260.22     90.58 o 
  11   3   6      668.67      671.37     60.53 o 
  12   3   6      333.13      267.12     54.55 o 
  13   3   6     2270.03     2074.42    168.74 o 
  14   3   6      259.02      331.63     80.55 o 
  15   3   6        2.71      114.93     69.52 o 
  16   3   6        6.02       76.01     85.05 o 
  17   3   6      288.30      221.23     97.99 o 
   0   4   6    43300.30    43004.83    690.98 o 
   1   4   6     1277.71     1291.38     57.31 o 
   2   4   6    31820.42    30773.25    410.46 o 
   3   4   6      123.23      178.08     29.51 o 
   4   4   6    16151.59    16019.36    257.60 o 
   5   4   6     1679.43     1683.32     62.12 o 
   6   4   6      985.53      921.32     41.61 o 
   7   4   6        7.76       16.27     25.61 o 
   8   4   6     2012.14     2009.74     84.01 o 
   9   4   6     1197.19     1170.10     65.70 o 
  10   4   6     1285.47     1414.98    100.83 o 
  11   4   6      353.81      301.41     57.59 o 
  12   4   6      842.60      941.28    103.67 o 
  13   4   6       78.57       41.95     57.42 o 
  14   4   6        8.10        0.00     52.85 o 
  15   4   6        5.72        0.00     69.24 o 
  16   4   6      165.76      106.04     79.21 o 
   1   5   6      744.17      744.77     40.59 o 
   2   5   6     1190.59     1153.46     49.82 o 
   3   5   6     3561.82     3692.61     86.74 o 
   4   5   6    21316.88    20626.85    301.63 o 
   5   5   6     4742.35     4860.09    115.37 o 
   6   5   6    10913.87    10442.57    219.81 o 
   7   5   6       28.24        3.08     32.47 o 
   8   5   6     9218.60     8998.19    192.08 o 
   9   5   6       25.46       74.78     44.85 o 
  10   5   6     8058.00     8211.13    268.03 o 
  11   5   6     1474.64     1652.89    145.12 o 
  12   5   6      653.86      548.93     75.21 o 
  13   5   6      196.13      204.94     73.88 o 
  14   5   6      683.78      710.77     95.95 o 
  15   5   6      168.68      137.11     77.40 o 
  16   5   6      639.27      570.16    117.49 o 
   0   6   6     5287.81     4809.84    139.00 o 
   1   6   6     4878.47     5084.41     97.16 o 
   2   6   6    21164.25    20988.35    288.68 o 
   3   6   6     1209.41     1245.03     54.12 o 
   4   6   6    21004.64    20196.97    324.34 o 
   5   6   6      352.68      364.71     39.23 o 
   6   6   6     4335.85     4416.06    136.28 o 
   7   6   6       49.29       98.85     43.50 o 
   8   6   6     3722.21     3612.10    137.12 o 
   9   6   6     2183.10     2116.19    169.38 o 
  10   6   6     1541.76     1578.81    141.36 o 
  11   6   6        1.47        0.00     52.24 o 
  12   6   6      696.94      622.35     77.79 o 
  13   6   6     2123.12     2181.41    140.29 o 
  14   6   6       74.43       39.95     67.65 o 
  15   6   6      142.30       18.60     64.34 o 
   1   7   6     1672.86     1779.01     67.67 o 
   2   7   6     1271.12     1368.62     69.09 o 
   3   7   6      228.04      238.14     36.24 o 
   4   7   6    17049.41    16651.11    269.02 o 
   5   7   6     5843.46     5814.96    149.35 o 
   6   7   6     1803.63     1888.83    112.12 o 
   7   7   6     2652.19     2576.15    151.94 o 
   8   7   6     1951.43     1992.36    114.35 o 
   9   7   6        6.44       65.40     49.19 o 
  10   7   6     2497.59     2634.74    127.27 o 
  11   7   6       21.24       45.81     53.40 o 
  12   7   6     2636.19     2485.40    132.22 o 
  13   7   6        9.10        0.00     61.92 o 
  14   7   6      429.86      531.90     96.80 o 
  15   7   6      102.66      121.37     76.24 o 
   0   8   6     1029.39     1044.26    100.67 o 
   1   8   6     1223.46     1266.01     63.28 o 
   2   8   6     2507.19     2454.09     95.33 o 
   3   8   6     1681.50     1798.48     73.90 o 
   4   8   6     3588.14     3643.63    116.65 o 
   5   8   6       30.69       12.40     51.82 o 
   6   8   6      943.30      936.62     77.99 o 
   7   8   6      207.78      144.59     52.22 o 
   8   8   6      322.16      416.89     70.51 o 
   9   8   6      131.03      132.26     58.93 o 
  10   8   6     2360.77     2355.42    137.64 o 
  11   8   6       49.98       26.43     57.77 o 
  12   8   6     1353.05     1287.01    131.17 o 
  13   8   6     1395.64     1464.04    116.93 o 
  14   8   6      600.86      436.11     98.96 o 
   1   9   6      369.77      332.33     47.49 o 
   2   9   6     4060.58     4111.35    176.48 o 
   3   9   6     1794.12     2178.41    110.52 o 
   4   9   6      943.11     1086.88    117.00 o 
   5   9   6      916.27      975.75     82.04 o 
   6   9   6      463.88      454.60     66.77 o 
   7   9   6      774.99      991.61    100.12 o 
   8   9   6       61.99       56.98     58.19 o 
   9   9   6      877.52     1117.27    111.65 o 
  10   9   6       26.90        0.00     58.04 o 
  11   9   6      244.37      221.78     75.77 o 
  12   9   6      876.81      898.40    113.79 o 
  13   9   6       10.27      106.78     76.49 o 
   0  10   6      180.92       96.23     57.18 o 
   1  10   6      159.39      135.89     53.30 o 
   2  10   6      640.34      690.77     63.08 o 
   3  10   6      212.43      167.81     46.69 o 
   4  10   6       69.89       22.93     52.97 o 
   5  10   6      463.62      540.21     78.08 o 
   6  10   6      830.25     1054.32    103.19 o 
   7  10   6      203.75      127.27     69.44 o 
   8  10   6       76.68       86.74     63.43 o 
   9  10   6      687.09      481.07    110.92 o 
  10  10   6       93.61      113.54     71.87 o 
  11  10   6      294.27      188.93     81.10 o 
  12  10   6       88.41       71.01     81.23 o 
   1  11   6      211.31      156.15     48.42 o 
   2  11   6        5.53       24.07     52.88 o 
   3  11   6      117.20      196.18     66.67 o 
   4  11   6        4.77        4.74     55.79 o 
   5  11   6        0.19        0.00     70.92 o 
   6  11   6      305.56      181.81     86.68 o 
   7  11   6        9.28        0.00     84.36 o 
   8  11   6      404.61      456.19     92.69 o 
   9  11   6      618.82      513.44     98.42 o 
  10  11   6       42.68      120.81     78.98 o 
  11  11   6      571.83      618.40    111.24 o 
   0  12   6      595.36      612.91    130.44 o 
   1  12   6       98.48      169.97     56.13 o 
   2  12   6       84.37      180.33     82.75 o 
   3  12   6        4.92        9.29     64.73 o 
   4  12   6      145.40      168.13     73.85 o 
   5  12   6        0.77        0.00     73.14 o 
   6  12   6      433.09      564.23    109.24 o 
   7  12   6      128.88      138.13    106.64 o 
   8  12   6       47.43        0.00     79.02 o 
   9  12   6       52.63      147.31     97.74 o 
   1  13   6       12.75       89.37     66.84 o 
   2  13   6      133.92      188.74     71.65 o 
   3  13   6       37.03       90.24     77.58 o 
   4  13   6      360.57      375.61    168.87 o 
   5  13   6      299.83      163.62    103.73 o 
   6  13   6      339.87      298.48     97.36 o 
   7  13   6      190.30      180.58     90.63 o 
   0  14   6      324.18      269.63    125.12 o 
   1  14   6       14.40       32.83     82.67 o 
   2  14   6      176.95      291.30    100.74 o 
   3  14   6       78.46       67.16     83.73 o 
   1   1   7     2621.84     2717.56     87.30 o 
   2   1   7     7195.05     7516.65    243.91 o 
   3   1   7      147.94      125.40     29.49 o 
   4   1   7     1067.81     1101.12     52.00 o 
   5   1   7      995.68     1096.39     39.29 o 
   6   1   7       69.84       61.03     19.87 o 
   7   1   7     1538.01     1681.38     51.30 o 
   8   1   7        2.56        0.00     21.43 o 
   9   1   7     4173.71     4364.99     97.96 o 
  10   1   7      833.43      833.63     51.54 o 
  11   1   7      297.18      279.22     48.39 o 
  12   1   7       50.78        9.33     41.86 o 
  13   1   7      481.29      433.90     78.97 o 
  14   1   7      130.38      237.14     71.89 o 
  15   1   7      772.69      796.85    166.02 o 
  16   1   7       35.47      279.34    115.12 o 
  17   1   7        1.09        0.00     96.64 o 
   0   2   7       13.25       13.92     25.42 o 
   1   2   7     5448.40     5616.77     92.89 o 
   2   2   7     2137.34     2086.68     69.31 o 
   3   2   7      322.31      446.30     38.74 o 
   4   2   7     8852.72     8677.35    130.23 o 
   5   2   7      703.26      847.88     35.21 o 
   6   2   7      338.98      336.30     25.97 o 
   7   2   7       96.86      113.29     21.53 o 
   8   2   7       35.51       11.64     22.53 o 
   9   2   7      925.38      898.52     50.65 o 
  10   2   7     2021.92     2053.23     78.52 o 
  11   2   7     1046.08     1213.23     87.59 o 
  12   2   7     1193.95     1297.09    109.90 o 
  13   2   7      573.07      571.90     69.03 o 
  14   2   7       26.67        0.00     67.89 o 
  15   2   7      973.00     1035.32    127.93 o 
  16   2   7        4.21        0.00     91.75 o 
  17   2   7      591.64      565.77    268.97 o 
   1   3   7      615.39      625.91     29.24 o 
   2   3   7       23.18        0.00     23.30 o 
   3   3   7     1635.48     1695.07     68.60 o 
   4   3   7    19070.58    19166.23    281.62 o 
   5   3   7       72.16       70.89     20.67 o 
   6   3   7       11.02        0.00     16.93 o 
   7   3   7     3968.29     4062.89     90.87 o 
   8   3   7      254.95      232.22     42.40 o 
   9   3   7     7480.83     7419.34    148.40 o 
  10   3   7      975.34     1154.54     65.18 o 
  11   3   7       45.21       23.93     44.46 o 
  12   3   7     3031.31     2889.48    124.41 o 
  13   3   7     2096.93     2085.34    114.24 o 
  14   3   7     1316.32     1387.10    163.58 o 
  15   3   7      969.98     1109.71    148.01 o 
  16   3   7      690.02      842.65    131.06 o 
   0   4   7     2043.30     1977.19     70.51 o 
   1   4   7     3684.46     3668.83     77.55 o 
   2   4   7     7746.84     7367.20    125.49 o 
   3   4   7        7.10       24.18     28.72 o 
   4   4   7    10992.21    10648.33    170.91 o 
   5   4   7      934.33      866.61     51.91 o 
   6   4   7     3285.25     3253.75    108.45 o 
   7   4   7     8309.50     8069.45    171.96 o 
   8   4   7     6697.75     6673.10    178.70 o 
   9   4   7      363.58      350.42     45.91 o 
  10   4   7     1537.72     1365.91     79.92 o 
  11   4   7      535.58      523.82     59.12 o 
  12   4   7      116.15       68.57     53.44 o 
  13   4   7      474.82      700.75     86.46 o 
  14   4   7      326.35      192.24     67.16 o 
  15   4   7      581.42      563.99    127.80 o 
  16   4   7      204.44      275.51     91.87 o 
   1   5   7     2094.15     2056.84     65.67 o 
   2   5   7     4363.80     4201.93     90.24 o 
   3   5   7     7048.25     7152.32    133.73 o 
   4   5   7    13546.73    13214.98    278.87 o 
   5   5   7      973.52      869.01     54.32 o 
   6   5   7     2715.18     2768.64    106.13 o 
   7   5   7       14.51       10.90     36.79 o 
   8   5   7     2354.33     2427.48     99.13 o 
   9   5   7     1576.93     1595.50     96.65 o 
  10   5   7     3908.29     3801.23    144.42 o 
  11   5   7      332.08      199.94     57.90 o 
  12   5   7     3095.81     3222.02    135.50 o 
  13   5   7     1435.37     1487.59    151.67 o 
  14   5   7     4461.42     4600.55    190.75 o 
  15   5   7      316.40      401.89    104.81 o 
  16   5   7     1263.24     1187.83    122.02 o 
   0   6   7     4360.72     4168.39    180.85 o 
   1   6   7      559.20      612.43     47.78 o 
   2   6   7     4404.73     4314.69    101.18 o 
   3   6   7     2931.57     2897.68     84.43 o 
   4   6   7    10994.40    10548.49    187.13 o 
   5   6   7     5680.12     5898.29    187.34 o 
   6   6   7     8220.81     8007.37    213.25 o 
   7   6   7     1861.46     1749.16    114.86 o 
   8   6   7     3989.04     3828.42    136.58 o 
   9   6   7     3372.63     3137.79    146.68 o 
  10   6   7      622.42      646.74     76.25 o 
  11   6   7       67.05       33.37     50.77 o 
  12   6   7      140.14      154.73     59.07 o 
  13   6   7      505.35      404.04     86.44 o 
  14   6   7       55.97       75.33     65.58 o 
  15   6   7        0.71        3.42     67.04 o 
   1   7   7     6697.01     6684.09    132.65 o 
   2   7   7      315.50      374.20     44.73 o 
   3   7   7    21390.71    21008.85    299.18 o 
   4   7   7      119.20      142.78     37.22 o 
   5   7   7       36.01        7.96     37.32 o 
   6   7   7      554.70      553.26     59.62 o 
   7   7   7      310.92      245.41     52.26 o 
   8   7   7      379.53      373.30     65.44 o 
   9   7   7      107.04       83.32     52.27 o 
  10   7   7       85.30       28.96     52.68 o 
  11   7   7     1491.64     1452.00    106.97 o 
  12   7   7     1949.01     1940.93    122.32 o 
  13   7   7      439.59      392.78     77.80 o 
  14   7   7      416.95      406.58     87.05 o 
   0   8   7      532.11      548.50     64.16 o 
   1   8   7        0.69        0.00     30.45 o 
   2   8   7      816.19      857.17     65.36 o 
   3   8   7     4357.88     4267.80    116.71 o 
   4   8   7        7.09       23.55     33.89 o 
   5   8   7     6506.67     6511.76    178.34 o 
   6   8   7      724.04      754.12     70.71 o 
   7   8   7      251.82      280.47     53.76 o 
   8   8   7        0.30       34.29     48.71 o 
   9   8   7     3358.04     3285.57    192.30 o 
  10   8   7      318.54      264.48     69.44 o 
  11   8   7      591.92      465.82     82.35 o 
  12   8   7      291.42      253.44     75.50 o 
  13   8   7      135.98      114.75     74.08 o 
  14   8   7       89.93       66.38     73.99 o 
   1   9   7     1098.01     1203.18     70.63 o 
   2   9   7      648.56      643.97     60.81 o 
   3   9   7     4767.64     4951.31    151.91 o 
   4   9   7     3548.49     3416.20    123.15 o 
   5   9   7      352.06      335.96     59.31 o 
   6   9   7     2457.98     2231.77    128.31 o 
   7   9   7      117.30       24.13     53.37 o 
   8   9   7      564.52      522.62     84.40 o 
   9   9   7        2.55        0.00     59.20 o 
  10   9   7     1365.82     1289.31    122.70 o 
  11   9   7     2858.07     2896.78    171.92 o 
  12   9   7      565.93      631.87    100.65 o 
  13   9   7      664.41      699.64    105.93 o 
   0  10   7     4406.87     4306.00    192.82 o 
   1  10   7       24.49       18.93     38.55 o 
   2  10   7     2463.40     2704.91    113.29 o 
   3  10   7     1010.47     1201.00     92.33 o 
   4  10   7     5402.47     5873.35    242.63 o 
   5  10   7     3393.72     3700.94    242.33 o 
   6  10   7     3853.77     4095.54    214.70 o 
   7  10   7     2156.02     2414.99    150.18 o 
   8  10   7     2539.93     2593.48    164.64 o 
   9  10   7     1389.15     1692.72    184.10 o 
  10  10   7      131.26       95.07     71.66 o 
  11  10   7      925.78      978.31    115.91 o 
  12  10   7        2.02        1.70     76.67 o 
   1  11   7     3151.11     3253.96    126.39 o 
   2  11   7     1029.09      810.36    110.07 o 
   3  11   7      589.97      515.64     94.36 o 
   4  11   7     1204.46     1188.20    109.19 o 
   5  11   7      167.06      149.81     72.39 o 
   6  11   7      544.35      622.17    105.60 o 
   7  11   7      121.53       44.96     69.79 o 
   8  11   7      214.68      186.12     79.17 o 
   9  11   7     1078.74     1003.20    121.88 o 
  10  11   7      801.89      799.34    114.15 o 
   0  12   7      446.13      468.29    137.17 o 
   1  12   7      271.07      194.59    100.74 o 
   2  12   7     1675.93     1894.48    137.82 o 
   3  12   7     1128.67     1359.17    135.35 o 
   4  12   7     3719.46     4071.33    209.16 o 
   5  12   7      775.60      745.31    118.67 o 
   6  12   7     4122.33     4244.05    522.07 o 
   7  12   7     3239.10     3212.00    213.00 o 
   8  12   7      239.60      129.77     84.06 o 
   1  13   7     3756.17     3891.61    192.86 o 
   2  13   7      933.38     1009.76    130.90 o 
   3  13   7       69.96       88.61     76.57 o 
   4  13   7      347.49      327.53    108.91 o 
   5  13   7      222.11      271.94    110.69 o 
   6  13   7       35.49        0.00     79.18 o 
   0  14   7        0.85       78.54    124.70 o 
   1  14   7      353.71      511.40    170.59 o 
   0   0   8    94655.33    93949.05   3253.26 o 
   1   0   8     2968.15     3287.72    161.10 o 
   2   0   8    72928.13    73195.15   1496.43 o 
   3   0   8    13292.29    13790.51    335.83 o 
   4   0   8    35130.01    34410.52    752.63 o 
   5   0   8     5190.11     5220.70    154.34 o 
   6   0   8    36093.96    35440.19    599.14 o 
   7   0   8      167.15      271.53     41.41 o 
   8   0   8      522.26      561.91     54.20 o 
   9   0   8        7.92       54.90     41.73 o 
  10   0   8     2580.47     2500.08    114.24 o 
  11   0   8        2.48       56.93     46.73 o 
  12   0   8      662.43      666.22    103.61 o 
  13   0   8     5385.02     5974.79    348.85 o 
  14   0   8     5118.13     5591.95    350.30 o 
  15   0   8     1903.07     1996.03    402.48 o 
  16   0   8      483.04      439.50    142.94 o 
   1   1   8      867.57      808.13     55.22 o 
   2   1   8    14647.51    14924.14    253.62 o 
   3   1   8     4741.41     4966.38    120.65 o 
   4   1   8    14072.06    13311.56    240.86 o 
   5   1   8     2324.14     2268.84     75.98 o 
   6   1   8    25308.58    23660.06    284.31 o 
   7   1   8     8475.28     8636.03    131.32 o 
   8   1   8    44683.38    43844.46    524.61 o 
   9   1   8      289.38      314.95     35.82 o 
  10   1   8     6824.05     6899.62    162.50 o 
  11   1   8     1000.45     1138.30     72.95 o 
  12   1   8    10272.40     9919.08    221.03 o 
  13   1   8     1173.75     1379.80    203.58 o 
  14   1   8     3560.17     3377.70    194.43 o 
  15   1   8      674.05      621.85    116.16 o 
  16   1   8       23.02       11.76     85.39 o 
   0   2   8    31896.39    31240.74    579.96 o 
   1   2   8        6.83        0.00     17.00 o 
   2   2   8    33013.03    31788.25    488.65 o 
   3   2   8      441.34      440.51     41.20 o 
   4   2   8    15713.52    15425.46    250.66 o 
   5   2   8     1171.27     1073.17     52.77 o 
   6   2   8     5615.91     5492.87     98.74 o 
   7   2   8     6615.49     6479.35    107.62 o 
   8   2   8      702.22      818.73     67.59 o 
   9   2   8     3671.89     3534.02    103.83 o 
  10   2   8        3.45       17.17     32.46 o 
  11   2   8      231.70      228.91     55.60 o 
  12   2   8     2911.93     2958.14    176.06 o 
  13   2   8     1204.09     1211.34     91.96 o 
  14   2   8     1886.90     2037.85    140.75 o 
  15   2   8      523.03      486.30    161.25 o 
  16   2   8      677.79      629.19    137.58 o 
   1   3   8     5309.29     5058.83     90.29 o 
   2   3   8    14168.23    14551.88    239.03 o 
   3   3   8     1446.59     1449.22     93.51 o 
   4   3   8    11982.79    11424.97    191.75 o 
   5   3   8      169.10      211.75     31.97 o 
   6   3   8     8274.85     7890.01    141.01 o 
   7   3   8      550.62      511.58     44.56 o 
   8   3   8     5407.87     5307.84    122.64 o 
   9   3   8      849.46      810.10     56.69 o 
  10   3   8     4470.66     4667.79    120.30 o 
  11   3   8      139.34      170.77     50.48 o 
  12   3   8      739.76      856.77    106.47 o 
  13   3   8       24.87        0.00     59.29 o 
  14   3   8       86.23      120.34     72.25 o 
  15   3   8      136.63       93.60     86.55 o 
  16   3   8       39.82      125.59     99.43 o 
   0   4   8     3528.80     3409.42    101.88 o 
   1   4   8        6.90        0.00     21.14 o 
   2   4   8     3287.41     3270.22    107.00 o 
   3   4   8     1131.30     1004.67     52.47 o 
   4   4   8     2163.80     2026.72     71.52 o 
   5   4   8     3057.80     2965.35    169.78 o 
   6   4   8     2389.67     2289.60     91.32 o 
   7   4   8     4128.87     3879.99    120.39 o 
   8   4   8       22.06       16.97     31.65 o 
   9   4   8     2536.23     2678.19     98.71 o 
  10   4   8     3873.18     3928.36    168.99 o 
  11   4   8      171.80      172.68     45.25 o 
  12   4   8     3846.73     3848.09    158.90 o 
  13   4   8      473.23      414.74     76.96 o 
  14   4   8      146.11       51.58     94.56 o 
  15   4   8      231.61      237.96    128.27 o 
  16   4   8     1085.76     1056.74    139.60 o 
   1   5   8    11856.61    11567.03    194.56 o 
   2   5   8     3628.58     3502.16     84.62 o 
   3   5   8     5997.97     6188.04    154.17 o 
   4   5   8    12385.01    12411.17    222.33 o 
   5   5   8     4093.36     3977.82    110.65 o 
   6   5   8       21.01       47.84     37.25 o 
   7   5   8      885.01     1109.91     85.08 o 
   8   5   8      252.55      261.24     52.70 o 
   9   5   8        0.22       67.74     50.14 o 
  10   5   8      345.14      333.98     89.87 o 
  11   5   8        0.91        0.00     43.50 o 
  12   5   8     1051.40     1159.63    103.32 o 
  13   5   8        2.06        0.00     59.15 o 
  14   5   8     1901.16     2000.47    137.78 o 
  15   5   8       21.58       56.20     81.16 o 
   0   6   8     3268.80     3154.23    244.51 o 
   1   6   8     1309.60     1416.02     63.77 o 
   2   6   8     1131.01     1145.38     55.00 o 
   3   6   8     2758.52     2694.65    119.60 o 
   4   6   8       97.07      164.53     56.12 o 
   5   6   8     1159.29     1127.41     77.60 o 
   6   6   8     5540.38     5946.31    163.55 o 
   7   6   8       53.30       17.95     41.36 o 
   8   6   8       44.09       94.79     47.29 o 
   9   6   8      332.21      240.77     92.62 o 
  10   6   8     2627.49     2906.58    148.63 o 
  11   6   8      240.25      141.87     60.62 o 
  12   6   8     1684.12     1987.52    141.32 o 
  13   6   8      805.24      819.31    101.03 o 
  14   6   8      113.56       93.50     82.75 o 
  15   6   8      218.47      130.56     78.71 o 
   1   7   8        5.58       26.77     29.34 o 
   2   7   8     1669.25     1759.14     78.49 o 
   3   7   8      875.06      920.76     62.76 o 
   4   7   8       21.87       37.08     31.45 o 
   5   7   8     3144.43     3177.91    123.22 o 
   6   7   8      340.56      436.48     60.19 o 
   7   7   8        1.28        0.00     42.77 o 
   8   7   8      184.69      170.72     82.03 o 
   9   7   8     1514.53     1338.61    111.53 o 
  10   7   8      173.22      165.49     64.61 o 
  11   7   8     1700.30     1624.83    127.86 o 
  12   7   8     2131.48     2402.53    146.27 o 
  13   7   8      312.77      305.06     90.37 o 
  14   7   8     1839.58     1777.20    136.89 o 
   0   8   8     2348.08     1914.93    106.17 o 
   1   8   8      365.01      415.12     48.09 o 
   2   8   8     1988.17     2094.71     93.96 o 
   3   8   8     2505.33     2741.89    103.03 o 
   4   8   8      554.32      451.21     59.61 o 
   5   8   8      622.50      598.08     69.93 o 
   6   8   8     2883.82     2816.17    125.09 o 
   7   8   8      474.69      473.18     60.83 o 
   8   8   8      386.77      488.65     77.03 o 
   9   8   8      422.81      609.83     97.10 o 
  10   8   8      186.77      123.20     64.02 o 
  11   8   8       10.16        6.77     59.30 o 
  12   8   8       77.01      125.10     67.17 o 
  13   8   8      280.18      347.69     84.61 o 
   1   9   8     2965.92     3146.40    120.76 o 
   2   9   8       39.45       16.00     38.13 o 
   3   9   8        9.64       43.01     40.90 o 
   4   9   8      234.41      173.59     47.94 o 
   5   9   8       99.53       32.23     44.52 o 
   6   9   8      178.79      178.15     54.47 o 
   7   9   8       48.13      123.36     59.60 o 
   8   9   8       20.76       71.21     60.40 o 
   9   9   8     1117.36     1067.33    125.08 o 
  10   9   8      692.18      574.35     95.57 o 
  11   9   8     1058.63     1014.24    131.25 o 
  12   9   8       77.89       84.79     73.00 o 
   0  10   8      958.89     1016.45    138.32 o 
   1  10   8      317.46      258.73     71.36 o 
   2  10   8     2618.64     2732.08    116.53 o 
   3  10   8       63.38      126.09     53.04 o 
   4  10   8      692.23      873.65     93.22 o 
   5  10   8       20.62        0.00     48.97 o 
   6  10   8       11.42        7.57     60.26 o 
   7  10   8      178.17      141.94     69.54 o 
   8  10   8      893.67      773.29    132.45 o 
   9  10   8       72.72       41.54     72.38 o 
  10  10   8      184.22      230.46     85.06 o 
  11  10   8        1.88       80.71     77.15 o 
   1  11   8        4.92        0.00     50.89 o 
   2  11   8      163.44      150.87     60.11 o 
   3  11   8      246.15      437.24     89.09 o 
   4  11   8      711.96      937.57    101.01 o 
   5  11   8      189.44      204.06     70.49 o 
   6  11   8       10.93       40.68     77.10 o 
   7  11   8      252.89      306.67     80.84 o 
   8  11   8      311.19      335.60     88.95 o 
   9  11   8       23.97       57.39     82.06 o 
  10  11   8      340.64      357.12    105.64 o 
   0  12   8       23.75        0.00     69.71 o 
   1  12   8       23.69       60.71     53.84 o 
   2  12   8      898.61     1014.54    119.39 o 
   3  12   8        2.29        0.00     67.52 o 
   4  12   8       32.50       32.41     71.39 o 
   5  12   8      118.66      179.30     87.14 o 
   6  12   8      155.95      141.09     92.70 o 
   7  12   8      113.62       38.41     85.65 o 
   8  12   8      138.86       64.66     93.77 o 
   1  13   8      101.31       85.44     72.25 o 
   2  13   8        6.26        0.00     68.09 o 
   3  13   8       16.30       15.53     68.16 o 
   4  13   8        0.43        0.00     89.28 o 
   5  13   8        0.63        0.00     87.39 o 
   1   1   9     4359.57     4466.64    125.20 o 
   2   1   9       84.12       33.45     29.16 o 
   3   1   9     2013.19     2147.10     74.20 o 
   4   1   9      176.21      212.78     36.81 o 
   5   1   9     1349.28     1458.00     65.84 o 
   6   1   9      243.04      204.32     32.18 o 
   7   1   9      127.71      154.50     25.75 o 
   8   1   9      804.44      805.61     51.56 o 
   9   1   9      133.38      139.78     33.28 o 
  10   1   9     2619.59     2702.23    121.87 o 
  11   1   9     2149.24     2200.30     95.11 o 
  12   1   9       36.59        0.00     55.68 o 
  13   1   9       94.35      199.20     77.53 o 
  14   1   9      269.29      261.12     85.92 o 
  15   1   9      146.39      147.50     90.17 o 
  16   1   9      194.30      130.55    109.16 o 
   0   2   9     5271.72     5276.06    162.38 o 
   1   2   9     1198.95     1204.12     47.07 o 
   2   2   9     1797.26     1717.54     72.76 o 
   3   2   9     1381.98     1642.17     97.71 o 
   4   2   9      647.31      659.66     50.74 o 
   5   2   9     1439.22     1507.47     58.99 o 
   6   2   9       10.30        0.00     23.66 o 
   7   2   9     4780.93     4644.35    106.56 o 
   8   2   9     4542.88     4466.42    114.73 o 
   9   2   9      157.60       81.39     35.62 o 
  10   2   9     1755.26     1671.20     87.92 o 
  11   2   9      603.60      491.15     69.24 o 
  12   2   9      651.48      698.81     81.84 o 
  13   2   9      117.75        1.26     52.72 o 
  14   2   9      414.23      407.58     94.89 o 
  15   2   9      685.52      994.76    152.77 o 
  16   2   9      304.52      199.28    123.37 o 
   1   3   9    11604.64    11947.77    194.74 o 
   2   3   9     6412.65     6361.63    130.85 o 
   3   3   9     3874.17     3622.92    102.59 o 
   4   3   9      485.20      540.97     45.71 o 
   5   3   9      236.12      222.16     33.83 o 
   6   3   9      868.84      831.81     47.24 o 
   7   3   9     1952.21     1752.79     77.26 o 
   8   3   9     2689.28     2691.94     96.53 o 
   9   3   9      739.80      824.47     61.14 o 
  10   3   9     4253.14     4420.81    211.07 o 
  11   3   9     2098.00     2043.51    111.57 o 
  12   3   9      978.84      829.64     86.13 o 
  13   3   9      632.33      763.74     86.68 o 
  14   3   9       59.83        0.00     57.24 o 
  15   3   9      443.74      277.62    117.08 o 
  16   3   9      558.07      621.62    140.71 o 
   0   4   9     7861.73     7959.26    194.86 o 
   1   4   9     6685.23     6834.01    124.64 o 
   2   4   9     1183.17     1203.15     52.66 o 
   3   4   9     9640.48     9761.88    175.79 o 
   4   4   9       57.19       38.90     27.42 o 
   5   4   9      446.50      453.68     47.45 o 
   6   4   9      842.51      968.79     66.70 o 
   7   4   9     5210.30     4932.93    186.39 o 
   8   4   9     5860.07     5655.05    150.69 o 
   9   4   9      833.14      921.38     72.46 o 
  10   4   9      949.51     1078.40     81.86 o 
  11   4   9      214.83      140.27     47.87 o 
  12   4   9     2567.25     2685.02    137.95 o 
  13   4   9     1029.39     1279.36    122.33 o 
  14   4   9       84.62        0.00     64.71 o 
  15   4   9     1935.10     2177.74    160.04 o 
   1   5   9      623.03      647.58     40.85 o 
   2   5   9     1861.82     1827.02     72.12 o 
   3   5   9     9156.79     9089.39    195.13 o 
   4   5   9      776.25      757.60     52.73 o 
   5   5   9     3041.19     2995.32     93.72 o 
   6   5   9      353.15      430.43     75.33 o 
   7   5   9     7234.74     7037.37    172.56 o 
   8   5   9      816.19      856.89     71.10 o 
   9   5   9     1151.90     1124.02     80.96 o 
  10   5   9      823.22      860.73     85.09 o 
  11   5   9      457.68      371.44     66.12 o 
  12   5   9      340.99      276.76     72.98 o 
  13   5   9      306.82      243.98     73.24 o 
  14   5   9       75.31       42.47     63.62 o 
  15   5   9      307.28      212.72     87.36 o 
   0   6   9      594.72      618.65     66.09 o 
   1   6   9        1.35        0.00     23.16 o 
   2   6   9      178.00      139.21     30.28 o 
   3   6   9       17.50       37.00     31.93 o 
   4   6   9        4.78        0.00     30.54 o 
   5   6   9      189.61      159.92     52.58 o 
   6   6   9       39.76       34.07     41.71 o 
   7   6   9       11.97        0.00     39.19 o 
   8   6   9      438.38      452.91     62.93 o 
   9   6   9      317.38      349.63     68.59 o 
  10   6   9      792.99      650.97     80.38 o 
  11   6   9      127.01       86.32     56.72 o 
  12   6   9     1476.22     1338.67    112.97 o 
  13   6   9     2565.75     2908.20    161.54 o 
  14   6   9      143.71      246.30     79.58 o 
   1   7   9       44.08       45.90     31.54 o 
   2   7   9      574.90      614.72     56.05 o 
   3   7   9      848.03      883.74     64.06 o 
   4   7   9      437.64      387.87     49.69 o 
   5   7   9     4057.23     3987.33    154.43 o 
   6   7   9      818.12     1010.79     80.91 o 
   7   7   9      904.52      914.97     80.35 o 
   8   7   9      789.54      775.06    111.47 o 
   9   7   9        9.29        0.00     53.13 o 
  10   7   9      351.72      368.70     94.47 o 
  11   7   9     1393.90     1380.22    122.19 o 
  12   7   9        0.01        6.78     60.75 o 
  13   7   9      585.89      549.78     98.96 o 
  14   7   9       65.55       18.04     81.83 o 
   0   8   9      600.82      617.16     72.10 o 
   1   8   9       53.27       31.24     33.97 o 
   2   8   9     4373.29     4320.07    209.20 o 
   3   8   9     1094.48     1237.64     86.43 o 
   4   8   9     1867.48     1793.96    101.01 o 
   5   8   9     3249.02     3370.85    189.29 o 
   6   8   9      107.64      127.54     50.15 o 
   7   8   9        5.62        0.00     44.86 o 
   8   8   9      195.90      118.25     57.55 o 
   9   8   9     1973.69     2287.09    135.63 o 
  10   8   9       50.67       42.97     63.63 o 
  11   8   9      255.30      404.03    119.00 o 
  12   8   9     1487.33     1566.72    129.68 o 
  13   8   9      172.66      161.72     73.13 o 
   1   9   9     7868.31     7214.13    167.62 o 
   2   9   9       51.06       72.54     40.44 o 
   3   9   9    12160.12    12243.66    250.23 o 
   4   9   9     1102.13     1249.86     93.23 o 
   5   9   9     2877.01     2996.22    133.90 o 
   6   9   9     2145.52     2178.04    128.27 o 
   7   9   9      973.12     1077.57    167.00 o 
   8   9   9     2711.22     2800.58    160.56 o 
   9   9   9      670.01      891.90    102.27 o 
  10   9   9     1750.77     1668.87    137.06 o 
  11   9   9     1646.86     1607.48    139.83 o 
  12   9   9      307.10      430.14     96.31 o 
   0  10   9     8183.89     8225.14    273.87 o 
   1  10   9        1.34       27.45     43.30 o 
   2  10   9     4213.90     4446.73    161.16 o 
   3  10   9     2304.17     2298.02    166.71 o 
   4  10   9     1524.21     1486.01    126.92 o 
   5  10   9     3577.72     3621.75    219.98 o 
   6  10   9      190.78      183.58     64.74 o 
   7  10   9     1822.48     1709.00    134.76 o 
   8  10   9      164.10        5.00     64.32 o 
   9  10   9     1002.13     1117.53    116.88 o 
  10  10   9      196.27      139.86     77.69 o 
  11  10   9     1865.58     2074.06    161.26 o 
   1  11   9     2447.33     2365.70    121.53 o 
   2  11   9      401.02      388.41     72.77 o 
   3  11   9     4454.32     4628.21    217.19 o 
   4  11   9     2156.36     2279.89    144.24 o 
   5  11   9     5401.65     5036.56    206.79 o 
   6  11   9     3265.70     3433.04    243.84 o 
   7  11   9     1595.29     1701.98    161.53 o 
   8  11   9     3049.67     3489.94    191.61 o 
   9  11   9        2.55       30.37     77.15 o 
   0  12   9     6004.77     6734.27    301.19 o 
   1  12   9     1054.64      924.65     98.72 o 
   2  12   9     3099.88     3633.33    317.50 o 
   3  12   9     3010.54     3216.49    178.25 o 
   4  12   9      752.50      933.61    127.96 o 
   5  12   9     1406.54     1094.75    153.86 o 
   6  12   9      208.18      345.48    102.06 o 
   7  12   9     1477.20     1488.29    161.77 o 
   1  13   9      443.21      407.93    126.28 o 
   2  13   9      276.62      385.98     86.69 o 
   3  13   9      128.15       11.88     71.02 o 
   4  13   9      363.22      316.51    101.10 o 
   5  13   9     1287.86     1476.84    329.22 o 
   0   0  10      510.69      604.15    129.52 o 
   1   0  10     3668.56     3769.48    152.01 o 
   2   0  10      718.20      843.53    201.30 o 
   3   0  10    12990.27    11923.46    329.06 o 
   4   0  10     7364.52     7485.77    239.40 o 
   5   0  10    25318.20    24886.68    589.19 o 
   6   0  10     8685.52     8541.18    229.98 o 
   7   0  10    40767.17    40649.87    783.53 o 
   8   0  10     3780.59     3765.75    146.56 o 
   9   0  10    16625.49    16600.58    398.90 o 
  10   0  10     3417.01     3557.32    163.55 o 
  11   0  10     5694.48     5738.23    248.11 o 
  12   0  10     1777.97     1814.41    205.89 o 
  13   0  10    11456.69    11586.21    748.34 o 
  14   0  10     1059.56      648.90    163.24 o 
  15   0  10      356.12      400.68    152.71 o 
  16   0  10      168.71      293.83    137.94 o 
   1   1  10    55756.16    52330.47    857.89 o 
   2   1  10     4385.94     4398.92    117.73 o 
   3   1  10    49547.44    49564.82    735.04 o 
   4   1  10       40.43        0.74     29.85 o 
   5   1  10    25731.47    24732.17    384.73 o 
   6   1  10       55.11       56.35     27.42 o 
   7   1  10     8689.54     8511.07    155.24 o 
   8   1  10     1481.29     1482.17     86.63 o 
   9   1  10      180.43      124.50     40.81 o 
  10   1  10     3343.56     3118.27    127.20 o 
  11   1  10       18.27       86.14     45.10 o 
  12   1  10      879.80     1114.28    149.91 o 
  13   1  10     4169.96     4107.41    192.55 o 
  14   1  10      293.40      322.61     94.82 o 
  15   1  10     1792.67     1699.11    166.43 o 
  16   1  10       91.45        0.00    110.94 o 
   0   2  10       90.05        2.65     97.16 o 
   1   2  10     8457.64     8515.94    173.96 o 
   2   2  10     7559.37     7968.23    168.24 o 
   3   2  10     3420.06     3114.28    131.70 o 
   4   2  10        0.48       26.88     29.80 o 
   5   2  10    13522.88    13104.85    217.10 o 
   6   2  10      972.06      962.20     51.90 o 
   7   2  10     9076.93     8815.46    171.46 o 
   8   2  10      936.42      942.11     85.32 o 
   9   2  10    11960.96    12031.03    220.10 o 
  10   2  10     1951.76     2053.52     97.93 o 
  11   2  10     1081.40     1177.14     85.31 o 
  12   2  10      353.14      357.23     77.57 o 
  13   2  10     2549.19     2529.72    149.94 o 
  14   2  10      143.97      117.66     81.13 o 
  15   2  10       65.78        0.00     88.94 o 
  16   2  10       58.71       42.76    102.75 o 
   1   3  10     2596.29     2389.97     78.39 o 
   2   3  10     1669.13     1704.72     75.44 o 
   3   3  10    12353.69    12202.79    232.63 o 
   4   3  10     5661.48     5502.79    128.83 o 
   5   3  10      381.47      400.73     43.96 o 
   6   3  10       23.63        0.00     28.69 o 
   7   3  10       92.63       90.04     39.17 o 
   8   3  10      200.25      116.80     41.08 o 
   9   3  10     1683.93     1557.06    123.90 o 
  10   3  10      124.25      120.37     41.30 o 
  11   3  10     2971.74     3029.67    135.65 o 
  12   3  10      429.87      454.46     71.94 o 
  13   3  10     2119.28     2204.24    145.54 o 
  14   3  10      219.40      111.45    119.18 o 
  15   3  10      905.62     1012.74    287.25 o 
   0   4  10     1731.41     1841.85     85.44 o 
   1   4  10      213.34      183.92     32.66 o 
   2   4  10      425.76      403.72     41.53 o 
   3   4  10     5022.65     5046.29    220.94 o 
   4   4  10       49.36        0.00     27.92 o 
   5   4  10     7028.46     6575.60    141.66 o 
   6   4  10     1962.94     1961.32    117.76 o 
   7   4  10      778.10      801.43     65.96 o 
   8   4  10       57.67        3.30     36.47 o 
   9   4  10     1626.66     1726.89     93.66 o 
  10   4  10      336.06      305.69     57.66 o 
  11   4  10       27.92       64.82     57.70 o 
  12   4  10      362.06      474.91     77.28 o 
  13   4  10      522.89      581.41     99.86 o 
  14   4  10        8.53        0.00     80.93 o 
  15   4  10      639.40      681.77    142.14 o 
   1   5  10       27.35       11.23     23.55 o 
   2   5  10     2188.94     2200.27     89.35 o 
   3   5  10      156.52      103.32     49.00 o 
   4   5  10      752.28      812.03     56.54 o 
   5   5  10     4631.23     4427.23    125.66 o 
   6   5  10       15.03       35.71     36.62 o 
   7   5  10     2815.43     2799.75    170.70 o 
   8   5  10     1452.83     1316.60    112.05 o 
   9   5  10     3036.53     3137.89    133.16 o 
  10   5  10     2148.86     2060.79    119.28 o 
  11   5  10     3939.39     3945.48    163.01 o 
  12   5  10      358.73      424.00     90.15 o 
  13   5  10      831.20      828.21     99.13 o 
  14   5  10      341.72      515.13     97.30 o 
  15   5  10      367.64      136.07     88.81 o 
   0   6  10     6574.47     6557.08    219.02 o 
   1   6  10        0.06        0.00     27.25 o 
   2   6  10     5498.83     5394.48    113.78 o 
   3   6  10      121.64      136.95     36.32 o 
   4   6  10     1534.64     1625.34     76.56 o 
   5   6  10     1039.32      927.87     71.42 o 
   6   6  10      908.22      981.97     74.24 o 
   7   6  10       11.32       42.72     41.38 o 
   8   6  10     1961.83     2034.49    147.24 o 
   9   6  10       15.27       22.15     51.90 o 
  10   6  10      227.30      185.09     63.13 o 
  11   6  10      194.28      173.61     62.58 o 
  12   6  10       27.40       53.48     58.38 o 
  13   6  10     2198.01     2405.01    169.74 o 
  14   6  10      123.87      171.15     88.94 o 
   1   7  10      230.32      245.39     39.34 o 
   2   7  10     2124.27     2214.34     92.31 o 
   3   7  10      229.38      134.20     41.59 o 
   4   7  10      114.28      122.88     42.34 o 
   5   7  10     1911.34     1911.56    140.17 o 
   6   7  10     2011.49     1937.32    107.34 o 
   7   7  10     1752.41     1691.85    104.01 o 
   8   7  10     3288.60     3422.20    142.91 o 
   9   7  10       76.92       99.04     56.41 o 
  10   7  10     2537.90     2697.15    146.94 o 
  11   7  10      240.72      282.17     71.60 o 
  12   7  10       10.77        0.00     62.65 o 
  13   7  10      185.04       42.34     78.51 o 
   0   8  10    13679.62    13213.12    396.67 o 
   1   8  10       82.40       77.23     37.41 o 
   2   8  10     3638.91     3642.68    118.52 o 
   3   8  10      132.21      120.12     44.64 o 
   4   8  10      346.68      346.71     60.77 o 
   5   8  10        5.82        0.00     42.28 o 
   6   8  10      108.17       72.44     48.05 o 
   7   8  10       64.98      105.32     50.87 o 
   8   8  10      975.26     1004.38    107.65 o 
   9   8  10       52.97        0.00     57.41 o 
  10   8  10     2306.22     2473.79    156.19 o 
  11   8  10       17.90        0.00     61.85 o 
  12   8  10      303.84      270.04     77.32 o 
  13   8  10      695.47      502.35    111.49 o 
   1   9  10      268.12      326.50     62.62 o 
   2   9  10      171.00      112.04     49.54 o 
   3   9  10      759.60      913.78     81.93 o 
   4   9  10      112.33       81.60     58.26 o 
   5   9  10       12.52       55.72     54.07 o 
   6   9  10      818.77      907.00     89.72 o 
   7   9  10       73.79       14.02     61.12 o 
   8   9  10     3943.36     3964.55    213.20 o 
   9   9  10       53.70        0.00     60.67 o 
  10   9  10      628.26      557.36     97.22 o 
  11   9  10       39.50      129.07     74.68 o 
  12   9  10      241.33      140.58     81.55 o 
   0  10  10     2500.99     2797.57    188.81 o 
   1  10  10       53.41       84.65     47.77 o 
   2  10  10      151.56      114.81     55.61 o 
   3  10  10        5.34       45.33     49.14 o 
   4  10  10       44.57       85.96     55.93 o 
   5  10  10       61.68        0.00     58.44 o 
   6  10  10       11.82       18.71     61.39 o 
   7  10  10      284.11      246.41     91.88 o 
   8  10  10       66.82        0.00     63.29 o 
   9  10  10        0.55       41.76     72.40 o 
  10  10  10       64.89      122.33     80.56 o 
   1  11  10      167.19      206.14     56.39 o 
   2  11  10       33.85        0.00     54.09 o 
   3  11  10      852.29      882.91     93.15 o 
   4  11  10      240.70      261.83     81.41 o 
   5  11  10       42.59        0.00     64.55 o 
   6  11  10        0.16        0.00     71.21 o 
   7  11  10        0.38       30.93     82.80 o 
   8  11  10      448.75      380.86    102.34 o 
   9  11  10      466.82      347.25    117.33 o 
   0  12  10      161.71       16.58    117.29 o 
   1  12  10      207.60      246.76     66.13 o 
   2  12  10      917.78      885.22    127.45 o 
   3  12  10       45.51      126.07     74.15 o 
   4  12  10      147.48       78.69     71.89 o 
   5  12  10      217.68      231.67    127.42 o 
   6  12  10        3.78       54.65     84.82 o 
   7  12  10       11.48        0.00     88.90 o 
   1  13  10        6.60       96.48     74.09 o 
   2  13  10       98.57      160.15     78.49 o 
   3  13  10      201.53      241.21     87.09 o 
   1   1  11     2623.31     2488.55    112.73 o 
   2   1  11      102.46        0.00     39.03 o 
   3   1  11     1517.90     1501.49     77.51 o 
   4   1  11     2666.48     2730.14     97.28 o 
   5   1  11       46.72       17.20     34.68 o 
   6   1  11      869.13      872.05     73.99 o 
   7   1  11       10.38       30.46     28.21 o 
   8   1  11     2202.59     2186.18     87.29 o 
   9   1  11      102.83       33.45     43.78 o 
  10   1  11        3.26        9.72     45.25 o 
  11   1  11      261.17      254.98     54.71 o 
  12   1  11       93.18       47.74     53.80 o 
  13   1  11      327.20      243.30     75.11 o 
  14   1  11       31.15       93.32     80.54 o 
  15   1  11      654.68      447.44    122.80 o 
   0   2  11    41667.53    40664.93   1089.01 o 
   1   2  11        4.71        0.00     29.75 o 
   2   2  11     5104.69     5098.44    130.20 o 
   3   2  11      277.08      334.14     39.41 o 
   4   2  11       42.16       67.68     33.07 o 
   5   2  11        2.24        0.00     27.41 o 
   6   2  11     1406.51     1422.73     68.22 o 
   7   2  11     1822.71     1870.04     84.61 o 
   8   2  11       80.57      143.69     49.07 o 
   9   2  11      604.21      718.14     68.48 o 
  10   2  11     2588.20     2634.60    123.42 o 
  11   2  11      206.07      126.76     62.72 o 
  12   2  11      574.02      526.26     84.70 o 
  13   2  11      911.94     1065.66    113.92 o 
  14   2  11      252.02      314.05    119.96 o 
  15   2  11        7.56        0.00    147.07 o 
   1   3  11     9917.82     9809.94    198.03 o 
   2   3  11     1579.42     1741.24    117.72 o 
   3   3  11      455.30      336.44     44.43 o 
   4   3  11       30.48       31.03     33.09 o 
   5   3  11     1609.19     1674.82     76.47 o 
   6   3  11    12200.18    11560.13    206.36 o 
   7   3  11     1918.20     1946.40    121.37 o 
   8   3  11    10572.82    10319.62    233.24 o 
   9   3  11       51.08      102.40     43.28 o 
  10   3  11      815.56      803.24     72.20 o 
  11   3  11      323.30      285.89     71.93 o 
  12   3  11      178.83      253.66     74.94 o 
  13   3  11       23.52       18.90     85.34 o 
  14   3  11        2.82        0.00     70.95 o 
  15   3  11     1638.00     1602.22    192.03 o 
   0   4  11    14390.59    14541.82    389.15 o 
   1   4  11     2363.36     2275.54    128.89 o 
   2   4  11     4321.30     4114.65    109.73 o 
   3   4  11        7.21       42.74     29.96 o 
   4   4  11      457.77      515.17     48.66 o 
   5   4  11      650.80      709.88     61.23 o 
   6   4  11       19.63        0.00     35.72 o 
   7   4  11     8452.36     8633.94    230.66 o 
   8   4  11      587.73      618.20     69.80 o 
   9   4  11     1972.05     2116.10    109.96 o 
  10   4  11      124.98      119.65     51.15 o 
  11   4  11     1846.96     1787.18    143.39 o 
  12   4  11       19.08       67.73     70.84 o 
  13   4  11      789.62      933.02    128.88 o 
  14   4  11      500.42      473.87    104.96 o 
  15   4  11      234.82       67.38    103.50 o 
   1   5  11     6347.55     6508.03    161.00 o 
   2   5  11      595.93      717.95     51.57 o 
   3   5  11     4017.34     3976.16    120.42 o 
   4   5  11     1246.73     1293.32     73.49 o 
   5   5  11     2128.72     2132.51     99.11 o 
   6   5  11     1025.16     1160.30     79.48 o 
   7   5  11     1883.79     1785.20     95.60 o 
   8   5  11     4733.72     4801.79    232.65 o 
   9   5  11      966.58     1009.34     81.53 o 
  10   5  11      872.51     1016.01     92.57 o 
  11   5  11     1783.29     1809.44    122.13 o 
  12   5  11      157.68       92.44     99.19 o 
  13   5  11      199.25      224.51     89.83 o 
  14   5  11      320.57      505.82    113.25 o 
   0   6  11       69.40        0.00     49.78 o 
   1   6  11      282.83      318.77     43.86 o 
   2   6  11     3213.58     3260.77    153.65 o 
   3   6  11       67.48        9.03     30.24 o 
   4   6  11      127.10       73.96     37.60 o 
   5   6  11     1528.31     1434.50     86.50 o 
   6   6  11     1346.01     1343.64     87.04 o 
   7   6  11     1744.21     1927.40    102.64 o 
   8   6  11      669.47      593.22     68.43 o 
   9   6  11     2338.06     2591.83    122.18 o 
  10   6  11     1380.26     1318.29    108.91 o 
  11   6  11      943.50     1029.16    103.52 o 
  12   6  11     1567.01     1651.38    141.27 o 
  13   6  11      185.13      186.84     81.16 o 
  14   6  11      860.58      902.15    179.44 o 
   1   7  11     2645.46     2669.93     96.04 o 
   2   7  11       12.76       86.24     38.51 o 
   3   7  11     1753.83     1829.00     88.28 o 
   4   7  11     2036.50     2039.44    114.10 o 
   5   7  11        8.13        8.57     39.60 o 
   6   7  11      521.46      614.18     67.02 o 
   7   7  11      583.57      447.20     73.10 o 
   8   7  11      947.73      922.40     83.99 o 
   9   7  11     1451.24     1410.41    112.39 o 
  10   7  11     1822.79     2145.56    135.89 o 
  11   7  11      199.46       92.81     65.94 o 
  12   7  11      101.12       71.32     77.17 o 
  13   7  11      704.85      698.32    111.79 o 
   0   8  11     1111.35      916.32    108.12 o 
   1   8  11     2347.64     2200.98     93.62 o 
   2   8  11     4003.23     4250.50    125.65 o 
   3   8  11       11.55       12.45     38.70 o 
   4   8  11     1825.74     2047.83    151.54 o 
   5   8  11       43.02       48.06     49.91 o 
   6   8  11        1.22        0.00     40.38 o 
   7   8  11     1108.81     1037.60     86.66 o 
   8   8  11       69.54       30.33     56.97 o 
   9   8  11      359.48      184.83     97.32 o 
  10   8  11      855.46      863.26    135.02 o 
  11   8  11        6.71        0.00     61.71 o 
  12   8  11     3616.15     3415.82    229.05 o 
   1   9  11     2622.68     2731.07    108.56 o 
   2   9  11      176.23      159.94     44.65 o 
   3   9  11      111.45      101.04     49.36 o 
   4   9  11     4579.84     4462.68    182.91 o 
   5   9  11      876.18      901.46    101.66 o 
   6   9  11     3053.38     3086.65    161.67 o 
   7   9  11       66.36       23.39     60.26 o 
   8   9  11     1073.80     1088.84    113.60 o 
   9   9  11       82.26      182.16     71.94 o 
  10   9  11     2386.15     2223.61    162.33 o 
  11   9  11       47.78       42.22     69.36 o 
   0  10  11     2087.13     2203.15    155.37 o 
   1  10  11        0.18        2.74     43.24 o 
   2  10  11     4937.55     4629.21    175.38 o 
   3  10  11      152.71      154.82     60.29 o 
   4  10  11     4075.00     4230.61    168.65 o 
   5  10  11      597.47      381.75    112.29 o 
   6  10  11      621.46      710.42    115.79 o 
   7  10  11     1772.24     1888.42    166.82 o 
   8  10  11      245.62      228.54     94.13 o 
   9  10  11      733.45      734.09    127.41 o 
  10  10  11      332.07      284.35     98.64 o 
   1  11  11     5595.16     5963.10    176.49 o 
   2  11  11     1078.98     1119.29    118.87 o 
   3  11  11     2870.59     2935.12    150.88 o 
   4  11  11     2548.71     2391.53    157.20 o 
   5  11  11      656.39      480.54     90.17 o 
   6  11  11      842.46      786.26    161.22 o 
   7  11  11      807.80      697.89    122.87 o 
   8  11  11      516.30      628.16    247.86 o 
   0  12  11     1421.92     1707.28    174.80 o 
   1  12  11      107.53       62.66     71.63 o 
   2  12  11      964.72     1019.84    107.78 o 
   3  12  11        0.87        0.00     65.32 o 
   4  12  11     1103.28      967.15    171.65 o 
   5  12  11      336.23      231.65    118.68 o 
   6  12  11      860.26     1051.87    209.83 o 
   1  13  11     1166.33     1457.89    162.11 o 
   0   0  12    24019.10    23340.77    984.16 o 
   1   0  12    15397.65    15395.74    495.69 o 
   2   0  12    41300.91    38755.53   1050.80 o 
   3   0  12      913.20      836.55     93.52 o 
   4   0  12    13178.46    13038.06    369.93 o 
   5   0  12      128.82       56.78     52.37 o 
   6   0  12     3795.15     3596.76    151.82 o 
   7   0  12     1452.66     1594.87    116.74 o 
   8   0  12     1105.68     1409.30    180.30 o 
   9   0  12      740.94      717.70     91.28 o 
  10   0  12     1567.04     1499.17    145.37 o 
  11   0  12      283.60      136.19     83.56 o 
  12   0  12      206.64       71.65     81.96 o 
  13   0  12      268.17      308.57    192.04 o 
  14   0  12      220.18      151.60    122.35 o 
  15   0  12     2243.30     1822.71    247.53 o 
   1   1  12      376.10      334.08     55.44 o 
   2   1  12      940.56      985.66     75.08 o 
   3   1  12     5127.70     5147.52    128.93 o 
   4   1  12     3089.37     3124.40    145.97 o 
   5   1  12      766.63      784.99     64.57 o 
   6   1  12     7710.03     7860.04    253.99 o 
   7   1  12      490.14      478.06     46.76 o 
   8   1  12     5741.05     5759.91    165.35 o 
   9   1  12     9084.29     8726.80    242.53 o 
  10   1  12     2908.95     3095.28    133.65 o 
  11   1  12     1575.78     1690.66    110.89 o 
  12   1  12     1031.52     1182.55     98.73 o 
  13   1  12     3237.21     3211.43    172.55 o 
  14   1  12      694.29      670.49    117.71 o 
  15   1  12      106.83      171.01     92.58 o 
   0   2  12      954.22      617.93    100.30 o 
   1   2  12     1264.98     1326.17     83.49 o 
   2   2  12     7565.12     7599.25    197.85 o 
   3   2  12     1201.43     1213.09     71.65 o 
   4   2  12     3107.49     3106.78     97.68 o 
   5   2  12     1520.50     1710.44     85.06 o 
   6   2  12     1196.36     1225.45     75.71 o 
   7   2  12      373.39      261.10     53.41 o 
   8   2  12      369.49      380.71     55.71 o 
   9   2  12      495.93      476.84     58.87 o 
  10   2  12       18.66       66.95     48.40 o 
  11   2  12      186.67      199.62     59.71 o 
  12   2  12      880.45      913.07    101.81 o 
  13   2  12        1.39        0.00     62.35 o 
  14   2  12      107.52      122.53     74.16 o 
  15   2  12      822.14      956.01    249.65 o 
   1   3  12     1484.37     1490.48    108.70 o 
   2   3  12      196.96      211.90     39.39 o 
   3   3  12     1010.58      960.40     66.30 o 
   4   3  12       39.32       42.68     40.62 o 
   5   3  12      467.82      592.05     54.47 o 
   6   3  12      836.77      877.91     59.58 o 
   7   3  12       41.13       77.46     51.79 o 
   8   3  12      313.65      377.37     58.42 o 
   9   3  12     1458.98     1572.65    100.40 o 
  10   3  12       55.18        0.85     48.37 o 
  11   3  12     4068.71     3876.75    157.05 o 
  12   3  12       54.69       61.97     63.28 o 
  13   3  12      867.49      780.36    104.56 o 
  14   3  12      105.57       34.08     78.68 o 
  15   3  12      177.87      233.82    115.18 o 
   0   4  12      181.83      132.40    114.37 o 
   1   4  12      828.18     1046.93     73.52 o 
   2   4  12       31.12        5.38     30.20 o 
   3   4  12     1860.44     1796.06     79.06 o 
   4   4  12      221.12      176.39     56.35 o 
   5   4  12     6938.79     6571.44    166.02 o 
   6   4  12     1269.71     1296.18     86.20 o 
   7   4  12      265.85      269.21     49.55 o 
   8   4  12     4034.40     4309.65    149.86 o 
   9   4  12     3318.95     3536.61    141.24 o 
  10   4  12     3369.67     3114.22    135.12 o 
  11   4  12      431.01      364.95     85.13 o 
  12   4  12     1645.73     2040.69    160.79 o 
  13   4  12      387.17      325.38    108.80 o 
  14   4  12     1159.22     1234.15    171.28 o 
   1   5  12     6363.35     6428.67    180.62 o 
   2   5  12      814.53      885.55     71.53 o 
   3   5  12    14203.03    13654.94    234.92 o 
   4   5  12      387.46      439.23     49.97 o 
   5   5  12       26.31       29.24     39.61 o 
   6   5  12       63.29        0.00     40.51 o 
   7   5  12        0.72       20.97     50.70 o 
   8   5  12       72.75       75.33     60.22 o 
   9   5  12      241.43      152.12     54.93 o 
  10   5  12      131.69       59.56     60.86 o 
  11   5  12      554.70      440.30     84.45 o 
  12   5  12       63.46       60.92     73.81 o 
  13   5  12      469.10      556.42    109.55 o 
  14   5  12      362.82      293.04    102.05 o 
   0   6  12       89.33       42.16     74.83 o 
   1   6  12      688.40      579.36     60.05 o 
   2   6  12      549.48      580.01     68.24 o 
   3   6  12     1261.13     1334.96     86.86 o 
   4   6  12     1975.55     1992.03     97.67 o 
   5   6  12     7714.90     7922.48    191.57 o 
   6   6  12      776.77      822.68     75.28 o 
   7   6  12     2925.08     2917.72    143.04 o 
   8   6  12      556.41      619.32     69.93 o 
   9   6  12     5004.39     5196.83    155.83 o 
  10   6  12      325.19      319.03     70.85 o 
  11   6  12     1707.23     1928.41    133.56 o 
  12   6  12      171.67      339.02     90.61 o 
  13   6  12        5.61       45.10     80.57 o 
   1   7  12    16092.23    15489.16    296.03 o 
   2   7  12      230.75      123.93     48.44 o 
   3   7  12    10180.15    10114.50    240.04 o 
   4   7  12      230.50      224.91     58.00 o 
   5   7  12       52.16       95.11     48.64 o 
   6   7  12      904.84      910.75     94.54 o 
   7   7  12      413.96      393.93     63.88 o 
   8   7  12      128.27       52.06     51.13 o 
   9   7  12      569.06      628.02     93.22 o 
  10   7  12       46.17        0.00     60.05 o 
  11   7  12       12.79       36.51     63.46 o 
  12   7  12       19.05       93.70     79.23 o 
  13   7  12       86.87       18.20     80.28 o 
   0   8  12     1640.10     1738.70    133.89 o 
   1   8  12       63.85       82.95     42.55 o 
   2   8  12        3.13       34.57     40.48 o 
   3   8  12        2.79        0.00     44.46 o 
   4   8  12      269.23      279.55     56.18 o 
   5   8  12     1406.19     1448.62    108.52 o 
   6   8  12      369.16      337.39     70.42 o 
   7   8  12     3988.14     3939.92    169.72 o 
   8   8  12      788.42      861.43     97.58 o 
   9   8  12     5382.85     5428.79    204.96 o 
  10   8  12       13.37        0.00     58.03 o 
  11   8  12      747.60      710.74     98.40 o 
  12   8  12       37.12       38.50     73.95 o 
   1   9  12     4271.04     4539.79    194.29 o 
   2   9  12        0.34       20.49     39.65 o 
   3   9  12     2397.29     2531.09    127.10 o 
   4   9  12      202.22      205.76     59.68 o 
   5   9  12      250.54      185.96     64.11 o 
   6   9  12       81.14       72.25     55.69 o 
   7   9  12      220.81      112.03     64.41 o 
   8   9  12       97.62      150.22     74.82 o 
   9   9  12       96.46       85.20     75.06 o 
  10   9  12      173.50      207.48     75.47 o 
  11   9  12      706.22      836.68    120.54 o 
   0  10  12      541.32      332.72    100.83 o 
   1  10  12      197.65      278.98     75.78 o 
   2  10  12      480.70      475.73     71.26 o 
   3  10  12      284.16      252.77     61.49 o 
   4  10  12      443.05      416.11     66.92 o 
   5  10  12        1.09        0.00     54.61 o 
   6  10  12      294.46      381.78     75.35 o 
   7  10  12     2301.44     2014.08    158.66 o 
   8  10  12      125.00      141.31     95.61 o 
   9  10  12      713.63      780.84    120.44 o 
   1  11  12      227.37      151.70     65.41 o 
   2  11  12        6.88       45.50     52.53 o 
   3  11  12      416.81      415.35     73.56 o 
   4  11  12       30.10        0.00     63.89 o 
   5  11  12      208.58      256.39     72.37 o 
   6  11  12      287.36      277.20     94.57 o 
   7  11  12        7.05        0.00     76.68 o 
   0  12  12      163.45      314.25    101.08 o 
   1  12  12      204.77      188.95     71.63 o 
   2  12  12      321.12      301.72     98.01 o 
   3  12  12      108.22      139.84     94.28 o 
   4  12  12      127.76      120.97    108.48 o 
   5  12  12      253.17      218.23     81.87 o 
   1   1  13      795.04      844.18     81.10 o 
   2   1  13     1207.87     1174.85     92.25 o 
   3   1  13     3594.97     3638.83    135.68 o 
   4   1  13      789.10      815.54     74.87 o 
   5   1  13      595.91      454.35     73.19 o 
   6   1  13     1952.41     1919.86    109.77 o 
   7   1  13     1439.41     1455.71     72.58 o 
   8   1  13      759.40      814.10     63.53 o 
   9   1  13      423.27      309.03     60.65 o 
  10   1  13       75.07       42.07     49.81 o 
  11   1  13     1246.76     1261.26    102.65 o 
  12   1  13      209.52      110.66     62.73 o 
  13   1  13        0.37       99.71     69.49 o 
  14   1  13       18.60       42.26     82.72 o 
  15   1  13        1.78        0.00     80.06 o 
   0   2  13    12197.09    12271.34    432.69 o 
   1   2  13        8.89       31.15     60.47 o 
   2   2  13       72.29       86.63     35.85 o 
   3   2  13      796.73      816.17     64.37 o 
   4   2  13        5.31        0.00     34.35 o 
   5   2  13     3057.25     3163.50    115.19 o 
   6   2  13      124.24      129.15     39.62 o 
   7   2  13     6323.73     5957.75    168.60 o 
   8   2  13     3971.43     3824.18    131.73 o 
   9   2  13     4467.30     4349.35    142.93 o 
  10   2  13       46.56       46.95     47.53 o 
  11   2  13      143.05       82.89     58.43 o 
  12   2  13      117.93      132.36     77.37 o 
  13   2  13      950.87      984.49    150.64 o 
  14   2  13     1062.67     1082.95    125.69 o 
   1   3  13    24345.06    23464.99    450.18 o 
   2   3  13       28.10        5.36     32.12 o 
   3   3  13     9503.01     9565.48    209.50 o 
   4   3  13      291.79      252.98     46.62 o 
   5   3  13     3391.67     3329.78    112.81 o 
   6   3  13     3132.27     3055.23    168.55 o 
   7   3  13     2692.78     2518.44    117.00 o 
   8   3  13     4013.36     4404.01    152.26 o 
   9   3  13      389.52      361.94     63.71 o 
  10   3  13       14.53       34.49     52.77 o 
  11   3  13      314.92      336.06     73.74 o 
  12   3  13     1233.43     1102.03    118.78 o 
  13   3  13       10.51       15.10     93.41 o 
  14   3  13       34.79        0.00     68.62 o 
   0   4  13    25178.16    24771.13    609.86 o 
   1   4  13      377.07      375.73     57.64 o 
   2   4  13     5640.54     5621.90    184.18 o 
   3   4  13      481.72      475.94     63.86 o 
   4   4  13      680.36      705.34     64.58 o 
   5   4  13     3157.33     3055.02    117.22 o 
   6   4  13      345.68      314.47     57.64 o 
   7   4  13     2590.67     2613.19    111.25 o 
   8   4  13       66.24       60.92     48.47 o 
   9   4  13     2628.94     2561.76    167.50 o 
  10   4  13       13.59       32.61     49.49 o 
  11   4  13      963.93     1096.02    126.55 o 
  12   4  13     1554.41     1479.52    179.48 o 
  13   4  13      612.72      705.28    129.45 o 
  14   4  13     1099.55     1235.41    170.48 o 
   1   5  13     8823.17     8562.94    229.48 o 
   2   5  13      538.82      465.55     92.37 o 
   3   5  13     6832.63     6413.68    171.52 o 
   4   5  13      567.38      595.43     64.99 o 
   5   5  13      705.58      984.53     82.05 o 
   6   5  13     4153.39     4272.49    164.86 o 
   7   5  13        4.42       18.86     42.23 o 
   8   5  13     5663.08     5666.69    195.94 o 
   9   5  13       77.79       58.47     58.01 o 
  10   5  13     1538.65     1891.63    117.92 o 
  11   5  13      149.93      169.43     79.74 o 
  12   5  13      583.84      576.04    107.55 o 
  13   5  13      690.26      932.31    130.33 o 
   0   6  13    14406.70    14893.92    422.33 o 
   1   6  13      245.10      193.62     49.58 o 
   2   6  13    10969.42    10830.07    264.60 o 
   3   6  13      502.01      464.35     56.98 o 
   4   6  13     3364.92     3546.03    125.25 o 
   5   6  13     1658.54     1529.72    112.35 o 
   6   6  13      610.73      592.17     77.84 o 
   7   6  13     1504.54     1477.76    103.39 o 
   8   6  13      986.18     1116.15     93.59 o 
   9   6  13     3383.89     3298.72    147.58 o 
  10   6  13      574.71      645.36     95.65 o 
  11   6  13      125.27        0.00     65.50 o 
  12   6  13       31.34        0.00     72.95 o 
  13   6  13       37.12       29.47     83.37 o 
   1   7  13      511.12      551.25     71.41 o 
   2   7  13      726.86      689.12     67.36 o 
   3   7  13     1132.14     1148.42     77.47 o 
   4   7  13     1686.84     1557.22    111.94 o 
   5   7  13        6.07        0.00     44.96 o 
   6   7  13     2110.58     2106.42    126.03 o 
   7   7  13       25.55       39.73     53.52 o 
   8   7  13      947.45      822.69     82.08 o 
   9   7  13      722.07      525.11     87.97 o 
  10   7  13     2498.18     2382.04    163.03 o 
  11   7  13     1242.84     1165.82    114.03 o 
  12   7  13      252.86       32.24     85.77 o 
   0   8  13       27.13       59.78     65.76 o 
   1   8  13      152.85      110.69     47.70 o 
   2   8  13      168.61       76.31     43.75 o 
   3   8  13      643.97      587.25     71.37 o 
   4   8  13      715.08      739.27     75.94 o 
   5   8  13     2339.12     2378.85    136.46 o 
   6   8  13      106.63      132.84     59.21 o 
   7   8  13     1625.33     1478.98    115.49 o 
   8   8  13      320.80      278.05     82.70 o 
   9   8  13     1138.50     1249.47    176.48 o 
  10   8  13      146.99      188.98     73.93 o 
  11   8  13      235.59      338.98     85.20 o 
   1   9  13      666.15      746.17     77.58 o 
   2   9  13       12.95       65.89     48.26 o 
   3   9  13      805.21      634.54     76.90 o 
   4   9  13     1114.21     1032.54     90.98 o 
   5   9  13        0.62        0.00     47.94 o 
   6   9  13        7.15       55.07     56.36 o 
   7   9  13        8.43       11.53     57.26 o 
   8   9  13      225.99      121.13     75.14 o 
   9   9  13      213.78       89.32     78.68 o 
  10   9  13      215.54        3.74     77.53 o 
   0  10  13     3822.78     4257.02    214.87 o 
   1  10  13      228.13      253.76     62.63 o 
   2  10  13      257.45      139.53     57.73 o 
   3  10  13      974.02     1121.33     97.17 o 
   4  10  13      253.49      270.71     66.29 o 
   5  10  13      742.11      915.18     94.66 o 
   6  10  13      416.52      348.05     79.59 o 
   7  10  13      265.52      153.59     85.45 o 
   8  10  13      494.15      587.77    108.32 o 
   1  11  13      142.65       29.99     61.24 o 
   2  11  13      696.46      681.75     89.58 o 
   3  11  13      169.34       43.38     58.78 o 
   4  11  13      348.86      354.81     74.54 o 
   5  11  13      151.98      147.94     85.82 o 
   6  11  13       24.11      169.56     85.20 o 
   0  12  13       10.24       78.11    120.54 o 
   1  12  13       96.97      111.23     70.72 o 
   2  12  13      445.87      514.94     87.47 o 
   3  12  13      525.57      586.91     95.05 o 
   0   0  14     1276.71     1365.11    145.73 o 
   1   0  14     1593.27     1260.94    142.10 o 
   2   0  14     4045.48     3745.48    220.08 o 
   3   0  14      368.68      413.41    134.13 o 
   4   0  14      644.29      664.90    111.30 o 
   5   0  14      215.60      196.19     97.81 o 
   6   0  14      194.50      231.28     72.93 o 
   7   0  14       39.28        0.00     52.92 o 
   8   0  14     3719.67     4037.18    423.15 o 
   9   0  14     1833.03     1841.60    161.22 o 
  10   0  14     4076.35     3648.96    216.77 o 
  11   0  14      544.06      607.97    114.07 o 
  12   0  14     4133.97     4730.31    399.97 o 
  13   0  14      660.73      933.16    144.04 o 
  14   0  14      846.21      601.41    171.20 o 
   1   1  14       20.82       34.88     45.18 o 
   2   1  14     7798.16     7773.18    230.74 o 
   3   1  14      758.66      815.49     76.73 o 
   4   1  14     2542.60     2440.89    105.32 o 
   5   1  14     1951.93     2012.41    149.07 o 
   6   1  14      768.57      898.15     71.85 o 
   7   1  14      278.43      259.68     46.62 o 
   8   1  14      180.11      217.12     51.41 o 
   9   1  14     2335.32     2502.56    145.67 o 
  10   1  14      428.15      381.16     65.48 o 
  11   1  14      219.12      139.54     63.38 o 
  12   1  14       43.71       20.13     58.85 o 
  13   1  14      233.21      205.60     84.57 o 
  14   1  14      806.03      647.22    125.60 o 
   0   2  14     1493.37     1537.66    313.74 o 
   1   2  14        5.88        0.00     41.60 o 
   2   2  14      161.06       95.58     47.65 o 
   3   2  14     1892.97     1674.87     88.98 o 
   4   2  14      475.40      496.11     53.56 o 
   5   2  14       81.42       92.24     39.93 o 
   6   2  14      453.28      366.66     66.80 o 
   7   2  14      437.14      446.11     77.04 o 
   8   2  14      563.03      576.10     70.64 o 
   9   2  14      308.93      271.52     64.54 o 
  10   2  14     5915.59     6210.69    298.08 o 
  11   2  14      104.17      149.53     61.32 o 
  12   2  14     2737.32     2837.05    188.90 o 
  13   2  14      543.35      597.53    101.88 o 
  14   2  14      880.13      919.68    116.19 o 
   1   3  14     2003.73     1942.93    107.58 o 
   2   3  14      558.81      680.67     74.60 o 
   3   3  14     5125.16     4805.24    143.20 o 
   4   3  14     4933.17     4886.56    155.53 o 
   5   3  14      180.25      225.62     62.04 o 
   6   3  14     1814.69     1856.52    103.06 o 
   7   3  14     2942.30     3061.55    129.19 o 
   8   3  14     1572.60     1685.14    103.70 o 
   9   3  14      130.57      155.66     54.88 o 
  10   3  14      411.50      593.45     87.25 o 
  11   3  14       32.69       32.83     61.17 o 
  12   3  14      124.50      138.55     79.34 o 
  13   3  14        0.12        0.00     74.77 o 
  14   3  14       69.36      170.39     81.19 o 
   0   4  14     4856.14     4756.51    299.60 o 
   1   4  14     1512.49     1456.83     98.86 o 
   2   4  14    11824.64    11222.97    356.01 o 
   3   4  14        0.55        0.00     41.14 o 
   4   4  14     2851.97     2714.79    152.92 o 
   5   4  14     1036.49     1019.54     97.40 o 
   6   4  14       24.16        0.00     45.52 o 
   7   4  14        0.27        0.00     41.97 o 
   8   4  14       16.10       44.70     47.07 o 
   9   4  14      531.97      695.06     93.28 o 
  10   4  14      776.95      980.37    150.21 o 
  11   4  14      121.65        0.00     69.50 o 
  12   4  14     1073.16     1146.76    134.29 o 
  13   4  14        4.18        0.00     79.51 o 
   1   5  14     1255.01     1274.10     94.44 o 
   2   5  14       94.66       25.48     43.39 o 
   3   5  14     1698.55     1526.72    102.89 o 
   4   5  14     4267.15     4177.55    153.59 o 
   5   5  14       64.29      104.86     48.38 o 
   6   5  14     2755.42     2853.97    184.94 o 
   7   5  14       16.98       17.75     46.19 o 
   8   5  14     4046.05     4094.41    157.86 o 
   9   5  14      896.46      852.04     87.74 o 
  10   5  14     3853.17     4146.00    165.83 o 
  11   5  14        6.31        0.00     71.00 o 
  12   5  14      292.39      345.62     97.23 o 
  13   5  14      191.57      177.41     88.02 o 
   0   6  14    14636.45    14571.30    732.52 o 
   1   6  14        2.68        0.00     40.94 o 
   2   6  14     9821.44     9660.50    251.20 o 
   3   6  14      116.19      119.18     44.33 o 
   4   6  14     2987.97     2916.10    132.95 o 
   5   6  14      617.77      686.74    100.94 o 
   6   6  14      265.86      284.16     69.68 o 
   7   6  14      221.97      172.70     70.86 o 
   8   6  14      307.45      278.55     66.06 o 
   9   6  14      150.97       87.69     59.05 o 
  10   6  14        0.99       89.53     66.50 o 
  11   6  14       24.28       18.76     70.61 o 
  12   6  14      145.04       53.51     90.91 o 
   1   7  14     1818.02     1903.05    126.81 o 
   2   7  14       67.25      124.74     57.61 o 
   3   7  14      124.02      104.95     54.07 o 
   4   7  14     1816.40     1953.73    116.20 o 
   5   7  14     2189.50     2267.85    126.32 o 
   6   7  14     4505.86     4331.99    228.13 o 
   7   7  14     1635.94     1596.20    134.70 o 
   8   7  14     5347.21     5070.82    209.99 o 
   9   7  14       22.14       48.01     78.33 o 
  10   7  14     3314.08     3008.84    239.91 o 
  11   7  14        5.82       67.17     75.99 o 
   0   8  14     5477.64     5106.44    333.87 o 
   1   8  14       26.56        0.00     48.04 o 
   2   8  14     4631.62     4968.58    172.12 o 
   3   8  14      231.69      130.11     54.47 o 
   4   8  14     1544.36     1352.29    100.24 o 
   5   8  14       21.98       11.75     46.47 o 
   6   8  14        4.00        0.00     53.61 o 
   7   8  14      180.76       74.16     62.00 o 
   8   8  14        1.19        0.00     57.41 o 
   9   8  14        1.28        0.00     73.52 o 
  10   8  14      141.14      147.75     83.98 o 
   1   9  14     1149.52     1321.67    125.05 o 
   2   9  14       78.12        0.00     56.51 o 
   3   9  14     1776.06     1825.42    133.63 o 
   4   9  14      111.69       44.07     53.98 o 
   5   9  14     1064.12     1218.35    103.94 o 
   6   9  14      984.26      999.36    105.22 o 
   7   9  14      386.18      468.40     86.23 o 
   8   9  14     2756.76     2682.57    182.04 o 
   9   9  14      338.39      247.23     92.05 o 
   0  10  14     1815.64     2256.71    166.96 o 
   1  10  14      186.01      107.18     61.27 o 
   2  10  14      533.66      402.10     78.27 o 
   3  10  14     1069.20     1108.21    139.28 o 
   4  10  14      160.88      128.05     65.10 o 
   5  10  14      512.87      301.76     74.68 o 
   6  10  14       73.75      172.35     68.05 o 
   7  10  14       31.56       84.14     78.60 o 
   8  10  14       17.75        0.00     69.70 o 
   1  11  14      227.00      265.70     82.96 o 
   2  11  14        0.03       18.50     61.28 o 
   3  11  14       66.01       64.49     65.65 o 
   4  11  14       85.19       77.91     65.93 o 
   5  11  14      145.34      108.81     75.52 o 
   1   1  15      188.01      214.82     59.48 o 
   2   1  15      214.30      180.76     57.82 o 
   3   1  15     1016.59     1089.05     96.50 o 
   4   1  15       26.60      122.92     47.92 o 
   5   1  15        1.05       45.69     44.46 o 
   6   1  15        4.89       15.55     42.86 o 
   7   1  15      526.69      616.72     61.96 o 
   8   1  15      285.61      253.87     61.16 o 
   9   1  15      876.45      890.24     89.95 o 
  10   1  15      892.03      800.51     98.10 o 
  11   1  15        1.01        1.98     57.18 o 
  12   1  15        4.77        1.95     57.47 o 
  13   1  15       29.83        0.00     73.67 o 
  14   1  15      356.68      479.91    112.11 o 
   0   2  15     4102.90     4092.16    244.95 o 
   1   2  15      214.12      159.74     57.51 o 
   2   2  15    12783.12    12524.25    325.90 o 
   3   2  15      311.81      328.70     53.25 o 
   4   2  15     3429.38     3230.36    148.74 o 
   5   2  15        7.06       59.04     42.86 o 
   6   2  15      222.94      258.96     49.61 o 
   7   2  15     2932.32     2728.66    125.26 o 
   8   2  15      869.73      733.87     77.06 o 
   9   2  15        3.98        0.00     53.30 o 
  10   2  15      395.27      355.51     67.49 o 
  11   2  15        6.83        0.00     62.32 o 
  12   2  15       53.12       40.96     68.93 o 
  13   2  15      352.07      358.42    140.74 o 
   1   3  15     2213.12     2096.68    129.53 o 
   2   3  15      934.17     1035.30     90.51 o 
   3   3  15     2060.97     2021.30    115.54 o 
   4   3  15     1088.25     1019.90     90.20 o 
   5   3  15      249.40      258.67     49.24 o 
   6   3  15     2101.55     2197.72    114.41 o 
   7   3  15     1496.03     1481.46    101.00 o 
   8   3  15     1635.99     1540.32    114.33 o 
   9   3  15      622.81      574.92     74.64 o 
  10   3  15     2996.43     3084.71    161.62 o 
  11   3  15      782.59      715.60     99.22 o 
  12   3  15     1056.33     1179.74    136.16 o 
  13   3  15       14.01       98.56     98.51 o 
   0   4  15     5089.40     5519.40    283.80 o 
   1   4  15        0.68        5.53     45.39 o 
   2   4  15     6336.35     6108.47    189.07 o 
   3   4  15       49.52        5.98     46.16 o 
   4   4  15     3234.13     3224.08    142.23 o 
   5   4  15      162.70      291.70     64.72 o 
   6   4  15      773.70      807.75     81.67 o 
   7   4  15     5435.42     5301.23    176.45 o 
   8   4  15      498.05      552.79     83.24 o 
   9   4  15      341.43      373.35     69.38 o 
  10   4  15      409.44      383.66    118.58 o 
  11   4  15       69.72       83.58     75.47 o 
  12   4  15        8.12        0.00     88.17 o 
  13   4  15      119.62      154.57     92.79 o 
   1   5  15    12490.21    12215.36    562.61 o 
   2   5  15       37.80       19.41     48.07 o 
   3   5  15      550.95      529.41     88.98 o 
   4   5  15      564.52      714.88     75.41 o 
   5   5  15       42.79       73.98     54.90 o 
   6   5  15     2051.65     2269.10    138.46 o 
   7   5  15        1.86        0.00     55.57 o 
   8   5  15     2880.12     3281.70    146.46 o 
   9   5  15       66.23      133.40     60.01 o 
  10   5  15     1874.62     1823.92    121.38 o 
  11   5  15      262.26      250.45    134.17 o 
  12   5  15      753.45      712.67    118.69 o 
   0   6  15      474.96      721.99    106.75 o 
   1   6  15      341.39      342.26     65.30 o 
   2   6  15     3978.55     3792.87    177.15 o 
   3   6  15        6.36       38.85     60.70 o 
   4   6  15      752.11      738.67     81.64 o 
   5   6  15     3433.81     3338.12    157.83 o 
   6   6  15      485.81      411.57     78.11 o 
   7   6  15     4373.22     4545.60    194.86 o 
   8   6  15      113.24        0.00     59.99 o 
   9   6  15     2434.61     2933.01    163.83 o 
  10   6  15       25.96       18.15     63.31 o 
  11   6  15     1513.34     1563.78    154.66 o 
   1   7  15     3190.58     3171.95    147.94 o 
   2   7  15      169.31      143.07     54.47 o 
   3   7  15     3077.71     3191.76    199.34 o 
   4   7  15      428.72      510.86     74.24 o 
   5   7  15      480.74      340.82     72.01 o 
   6   7  15      566.11      555.67     86.83 o 
   7   7  15       33.76       88.21     63.02 o 
   8   7  15      667.86      585.48     99.55 o 
   9   7  15      110.96       30.61     74.18 o 
  10   7  15       15.75        0.00     77.14 o 
  11   7  15      735.46      934.15    136.23 o 
   0   8  15     1093.59     1504.68    181.73 o 
   1   8  15      134.71       76.78     54.91 o 
   2   8  15       33.81        0.00     51.14 o 
   3   8  15     1110.98     1236.06    112.79 o 
   4   8  15        2.48        0.00     50.68 o 
   5   8  15     1964.09     2060.05    130.85 o 
   6   8  15       41.26      101.31     57.73 o 
   7   8  15      266.25      128.62     71.46 o 
   8   8  15      119.94       96.88     69.13 o 
   9   8  15     1071.90     1242.23    178.72 o 
  10   8  15      152.78      244.51    100.46 o 
   1   9  15       32.29       27.37     53.50 o 
   2   9  15      579.70      603.11    115.11 o 
   3   9  15      771.44      860.76    147.03 o 
   4   9  15       36.16       68.62     58.51 o 
   5   9  15        6.06        0.00     51.80 o 
   6   9  15      129.09      177.99     67.46 o 
   7   9  15       58.86       39.27     67.95 o 
   8   9  15       59.21        0.00     73.96 o 
   0  10  15      227.64      180.66     93.74 o 
   1  10  15      159.34      113.59     71.60 o 
   2  10  15      590.15      385.24     85.11 o 
   3  10  15     1600.96     1534.47    136.46 o 
   4  10  15      153.93       99.56     69.15 o 
   5  10  15      839.01      960.60     98.16 o 
   6  10  15       38.06       58.30     65.33 o 
   1  11  15      200.75      166.78     78.21 o 
   2  11  15       17.16        0.00     65.75 o 
   3  11  15      173.30      111.59     70.36 o 
   4  11  15        3.48       25.61     63.60 o 
   0   0  16    20549.43    20000.60    917.36 o 
   1   0  16       10.30       59.20    101.16 o 
   2   0  16     1262.09     1479.67    131.27 o 
   3   0  16     2408.17     2972.99    218.75 o 
   4   0  16     7218.45     7374.96    336.17 o 
   5   0  16      177.20      144.90    149.43 o 
   6   0  16     6220.69     6801.49    271.72 o 
   7   0  16     3147.50     2932.26    161.03 o 
   8   0  16       22.79       32.75     72.43 o 
   9   0  16      464.44      514.11    107.12 o 
  10   0  16     1653.98     1823.92    179.08 o 
  11   0  16      525.96      541.79    116.40 o 
  12   0  16        3.21      109.61     89.27 o 
  13   0  16      135.21      202.70    114.91 o 
   1   1  16      241.13      278.57     58.85 o 
   2   1  16     2909.90     2900.11    149.65 o 
   3   1  16      194.99      215.26     59.86 o 
   4   1  16     2732.98     2771.74    163.37 o 
   5   1  16       31.59        0.00     45.70 o 
   6   1  16     4148.17     4528.34    172.63 o 
   7   1  16      137.14       98.91     51.54 o 
   8   1  16     3832.10     3752.79    164.22 o 
   9   1  16     4031.65     4180.11    171.37 o 
  10   1  16      534.21      441.73    102.77 o 
  11   1  16     5078.12     5063.45    194.82 o 
  12   1  16     4272.78     4288.27    187.57 o 
  13   1  16      856.85     1046.29    121.95 o 
   0   2  16     9586.36     9449.23    391.01 o 
   1   2  16      137.88      211.20     64.04 o 
   2   2  16     6845.14     6888.36    228.74 o 
   3   2  16     2742.42     2712.32    123.58 o 
   4   2  16     7730.95     7985.93    226.16 o 
   5   2  16     1420.96     1327.85     90.07 o 
   6   2  16     2999.99     3166.79    135.98 o 
   7   2  16      195.21      201.35     60.51 o 
   8   2  16       28.19        0.00     47.36 o 
   9   2  16        9.10        0.00     54.08 o 
  10   2  16      726.03      775.27     97.26 o 
  11   2  16      116.61       98.22     79.74 o 
  12   2  16      239.41      220.47    149.67 o 
  13   2  16        2.23      116.30     89.34 o 
   1   3  16     3181.75     2736.48    149.73 o 
   2   3  16      121.40      191.97     62.60 o 
   3   3  16      882.66      898.30    136.93 o 
   4   3  16     2589.43     2591.36    133.87 o 
   5   3  16     1027.17     1094.67    114.70 o 
   6   3  16     2538.03     2802.30    130.03 o 
   7   3  16       22.87       15.21     47.53 o 
   8   3  16     2596.03     2753.37    161.18 o 
   9   3  16       70.42       93.45     65.42 o 
  10   3  16     1000.53      859.17    115.70 o 
  11   3  16      430.82      312.63     80.29 o 
  12   3  16      635.42      734.47    143.45 o 
   0   4  16     3481.97     3375.70    310.64 o 
   1   4  16      238.00      200.66     57.61 o 
   2   4  16     1531.26     1624.75    111.75 o 
   3   4  16      564.86      575.41     76.90 o 
   4   4  16     1394.53     1406.10    106.25 o 
   5   4  16     2385.09     2232.76    153.96 o 
   6   4  16       68.40       72.85     54.95 o 
   7   4  16     3138.47     2788.62    241.54 o 
   8   4  16      383.65      250.02     63.99 o 
   9   4  16     1790.19     1933.42    135.46 o 
  10   4  16      245.72      216.63     77.07 o 
  11   4  16      673.71      597.13    110.60 o 
  12   4  16      482.95      535.66    113.15 o 
   1   5  16     4895.89     5479.78    191.09 o 
   2   5  16       56.58       81.08     54.29 o 
   3   5  16     2021.97     1993.26    131.10 o 
   4   5  16     3246.90     3201.85    139.21 o 
   5   5  16      659.01      651.60    172.58 o 
   6   5  16      731.87      576.06     85.88 o 
   7   5  16      513.84      490.86     75.31 o 
   8   5  16       10.06        0.00     62.56 o 
   9   5  16      180.81      159.69     69.21 o 
  10   5  16      611.59      736.59     92.42 o 
  11   5  16      106.69       97.43     82.41 o 
   0   6  16     1276.13     1264.72    131.78 o 
   1   6  16       93.06      100.51     53.67 o 
   2   6  16        9.46        0.00     47.99 o 
   3   6  16      148.55      124.51     53.75 o 
   4   6  16      362.87      456.16     98.76 o 
   5   6  16      408.62      557.62     84.73 o 
   6   6  16     3230.84     3319.86    171.35 o 
   7   6  16     3049.73     2706.75    160.84 o 
   8   6  16       63.08       63.51     58.98 o 
   9   6  16     2049.54     2290.69    154.20 o 
  10   6  16       74.80      104.86     79.28 o 
  11   6  16      324.73      413.43    130.32 o 
   1   7  16     2001.07     1894.78    169.72 o 
   2   7  16       20.72        0.00     45.61 o 
   3   7  16      861.80      848.71    103.35 o 
   4   7  16       70.23       97.89     63.06 o 
   5   7  16       46.71        6.75     58.10 o 
   6   7  16      395.82      308.27     80.64 o 
   7   7  16       57.73      188.42     72.20 o 
   8   7  16        1.84        0.00     67.14 o 
   9   7  16       14.49       17.70     67.21 o 
  10   7  16        5.69        0.00     83.30 o 
   0   8  16     1156.29     1249.88    245.99 o 
   1   8  16       10.22       38.57     55.96 o 
   2   8  16      691.15      862.54    111.85 o 
   3   8  16       20.26        0.00     55.26 o 
   4   8  16     1613.92     1811.54    138.74 o 
   5   8  16      140.15      173.50     65.92 o 
   6   8  16     1393.74     1467.26    141.28 o 
   7   8  16     1253.41     1016.48    117.13 o 
   8   8  16      677.58      453.29     93.13 o 
   9   8  16      457.32      387.34    103.45 o 
   1   9  16      111.48      150.35     65.64 o 
   2   9  16       72.99       38.64     64.64 o 
   3   9  16       16.54      118.76     80.24 o 
   4   9  16     1038.91      890.64    110.74 o 
   5   9  16      200.12      139.08     69.05 o 
   6   9  16       86.44        0.00     58.93 o 
   7   9  16      592.77      513.27    100.88 o 
   0  10  16      384.83      287.08    105.85 o 
   1  10  16        4.54        0.00     63.44 o 
   2  10  16      465.15      390.32     88.35 o 
   3  10  16       15.41        9.82     77.63 o 
   4  10  16      352.27      212.47     92.57 o 
   5  10  16       37.55       16.34     82.14 o 
   1   1  17      144.99      140.04     60.82 o 
   2   1  17      111.38       83.23     54.30 o 
   3   1  17      669.82      594.83     83.69 o 
   4   1  17        1.95        1.63     48.36 o 
   5   1  17      409.82      503.49     74.84 o 
   6   1  17       13.11       27.72     50.99 o 
   7   1  17       51.70       20.20     50.71 o 
   8   1  17      163.52      116.71     64.23 o 
   9   1  17       20.88        0.00     63.85 o 
  10   1  17       85.01      256.87     77.88 o 
  11   1  17        1.99      134.23     66.44 o 
  12   1  17      111.63      267.26     96.93 o 
   0   2  17       76.19      179.63     82.30 o 
   1   2  17      546.56      435.50     78.53 o 
   2   2  17     1645.00     1737.07    128.65 o 
   3   2  17      141.37      123.93     58.28 o 
   4   2  17     2058.78     2199.21    141.86 o 
   5   2  17     1167.83     1230.54    101.40 o 
   6   2  17     1729.37     1707.60    125.68 o 
   7   2  17       58.70       86.65     56.87 o 
   8   2  17     1108.02      955.26     91.64 o 
   9   2  17     1067.84     1297.73    151.72 o 
  10   2  17      846.93     1010.47    110.19 o 
  11   2  17      309.45      181.71    120.44 o 
  12   2  17       82.91        0.00    103.49 o 
   1   3  17      138.58      146.52     63.95 o 
   2   3  17      125.52      231.08     67.20 o 
   3   3  17      992.43      875.05     91.69 o 
   4   3  17      709.28      702.41     85.96 o 
   5   3  17        2.44       27.23     51.43 o 
   6   3  17      102.62       59.40     59.77 o 
   7   3  17       76.75       35.56     60.44 o 
   8   3  17        2.27        0.00     52.20 o 
   9   3  17      924.32      959.28    108.62 o 
  10   3  17      111.31      122.78     67.96 o 
  11   3  17      143.92       52.04     71.28 o 
  12   3  17      790.32      716.48    141.98 o 
   0   4  17      887.11     1036.95    167.09 o 
   1   4  17      143.94       49.65     59.86 o 
   2   4  17      366.33      208.88     59.95 o 
   3   4  17       65.90       39.52     47.95 o 
   4   4  17     1472.33     1460.28    147.83 o 
   5   4  17     1274.63     1460.69    120.99 o 
   6   4  17     1199.83     1262.97    111.92 o 
   7   4  17       19.73        0.00     50.91 o 
   8   4  17      365.17      204.98     73.13 o 
   9   4  17      544.50      524.62     85.82 o 
  10   4  17        3.76        0.00     62.19 o 
  11   4  17      631.27      489.09     92.36 o 
   1   5  17      178.09      238.02     60.07 o 
   2   5  17      397.95      322.60     70.53 o 
   3   5  17     1068.51      916.27    124.39 o 
   4   5  17       36.94       56.45     57.02 o 
   5   5  17      977.03     1049.36    105.64 o 
   6   5  17     1923.63     1910.84    163.96 o 
   7   5  17      357.39      437.12     86.51 o 
   8   5  17     1090.85     1102.91    113.48 o 
   9   5  17      830.00      734.43     99.30 o 
  10   5  17      293.89      289.15     91.22 o 
  11   5  17      257.87      332.55    214.04 o 
   0   6  17     7140.54     6859.30    344.75 o 
   1   6  17      497.98      464.35     77.93 o 
   2   6  17      990.61      805.51     92.01 o 
   3   6  17        4.34       64.22     59.61 o 
   4   6  17       24.92       54.50     61.64 o 
   5   6  17      181.33      145.76     70.19 o 
   6   6  17       16.85        0.00     60.00 o 
   7   6  17       96.42       89.20     67.37 o 
   8   6  17      138.94      115.54     73.47 o 
   9   6  17       24.61       23.70     70.49 o 
  10   6  17       23.60        0.83     81.98 o 
   1   7  17      463.38      352.83     78.84 o 
   2   7  17       21.37        0.00     50.25 o 
   3   7  17       72.79       29.82     61.39 o 
   4   7  17     1046.56     1109.67    115.22 o 
   5   7  17      602.00      738.03    100.95 o 
   6   7  17     1162.13     1148.36    116.95 o 
   7   7  17      147.74      163.87     73.83 o 
   8   7  17     1005.32      861.53    113.08 o 
   9   7  17        3.04        0.00     67.34 o 
   0   8  17     1585.68     1440.24    480.09 o 
   1   8  17      279.28      261.07     73.75 o 
   2   8  17     2117.68     2141.77    165.59 o 
   3   8  17       88.07      105.57     64.19 o 
   4   8  17      681.41      683.90     99.69 o 
   5   8  17      956.81      989.51    112.12 o 
   6   8  17        0.53        0.00     66.03 o 
   7   8  17       10.22      105.97     95.12 o 
   8   8  17       35.52        0.00     70.29 o 
   1   9  17      487.97      381.45     82.38 o 
   2   9  17      496.99      510.58    172.55 o 
   3   9  17     1558.75     1511.30    151.17 o 
   4   9  17     1172.62     1306.79    160.13 o 
   5   9  17       23.85       62.65     73.78 o 
   6   9  17      216.89      196.79     81.61 o 
   0  10  17      516.13      671.68    136.40 o 
   1  10  17       36.15       38.03     71.24 o 
   2  10  17      437.44      300.67    107.16 o 
   3  10  17      414.40      418.30    107.86 o 
   0   0  18     4921.22     4817.59    397.34 o 
   1   0  18     1150.01     1083.41    155.31 o 
   2   0  18      303.72      551.87    118.29 o 
   3   0  18     6137.33     6823.21    337.93 o 
   4   0  18      309.28      283.21     86.81 o 
   5   0  18     6554.09     6792.07    342.17 o 
   6   0  18      601.58      697.01    140.57 o 
   7   0  18     6716.28     6883.12    352.81 o 
   8   0  18      537.74      390.17    183.69 o 
   9   0  18      595.89      682.97    122.64 o 
  10   0  18     1989.87     2190.09    199.32 o 
  11   0  18     3871.47     4173.98    266.03 o 
   1   1  18     9057.93     9595.67    291.63 o 
   2   1  18       24.98       47.72     56.90 o 
   3   1  18     5892.07     5650.71    274.83 o 
   4   1  18     1446.84     1319.28    136.74 o 
   5   1  18    10312.67    10077.31    339.21 o 
   6   1  18        4.06      107.93     59.28 o 
   7   1  18     1052.33     1366.80    135.87 o 
   8   1  18      694.52      711.50    124.07 o 
   9   1  18      490.11      449.74     97.79 o 
  10   1  18       96.64       43.32     80.10 o 
  11   1  18      896.40      846.28    108.74 o 
   0   2  18       26.30       19.98    111.54 o 
   1   2  18     1323.72     1260.92    117.33 o 
   2   2  18      749.36      819.71     88.62 o 
   3   2  18     4781.99     4511.94    305.57 o 
   4   2  18      235.55      264.94     85.38 o 
   5   2  18     6127.79     6497.45    272.31 o 
   6   2  18        5.02       54.74     58.51 o 
   7   2  18     4959.50     4968.41    201.52 o 
   8   2  18        1.93       12.10     61.53 o 
   9   2  18     1637.51     1554.42    130.44 o 
  10   2  18       92.02      105.74    109.64 o 
  11   2  18     1523.48     1549.67    151.68 o 
   1   3  18     2799.29     2743.18    167.91 o 
   2   3  18       77.15       60.10     57.24 o 
   3   3  18     2727.39     2906.39    166.33 o 
   4   3  18      204.26      297.39     62.70 o 
   5   3  18     1060.21      858.04    110.01 o 
   6   3  18      343.78      292.48     75.30 o 
   7   3  18      210.28       91.18     65.64 o 
   8   3  18      157.33      115.11     70.02 o 
   9   3  18      250.92      224.36     87.27 o 
  10   3  18       63.47        0.00     68.95 o 
  11   3  18      266.25      258.84     92.80 o 
   0   4  18     2869.19     2910.36    235.04 o 
   1   4  18       83.86      172.32     64.11 o 
   2   4  18     1020.27     1317.01    121.90 o 
   3   4  18     1113.66     1132.09    105.22 o 
   4   4  18      305.66      415.12     75.44 o 
   5   4  18     2006.66     1845.05    135.67 o 
   6   4  18     2276.41     2274.48    160.29 o 
   7   4  18     1165.11     1244.58    119.21 o 
   8   4  18      483.16      406.34    120.02 o 
   9   4  18      605.34      795.20    140.30 o 
  10   4  18      431.86      267.33     95.10 o 
   1   5  18      663.57      585.37    123.39 o 
   2   5  18       15.65       53.40     57.75 o 
   3   5  18      374.62      354.29     92.53 o 
   4   5  18      523.49      580.57    180.55 o 
   5   5  18      359.38      266.74     73.78 o 
   6   5  18      338.81      381.63     87.00 o 
   7   5  18      306.17      362.25     83.49 o 
   8   5  18      404.85      462.19     91.50 o 
   9   5  18      126.78      328.94     85.50 o 
  10   5  18       19.97        0.00     82.94 o 
   0   6  18      417.38      443.82    123.21 o 
   1   6  18       19.28       16.23     52.79 o 
   2   6  18       75.98       10.68     57.32 o 
   3   6  18      246.55      212.90    118.82 o 
   4   6  18        1.20       64.77     61.18 o 
   5   6  18       20.23       62.61     63.68 o 
   6   6  18      307.21      233.80     78.23 o 
   7   6  18       99.41      201.47     77.51 o 
   8   6  18      140.42      192.53     78.76 o 
   9   6  18      394.73      281.47    102.67 o 
   1   7  18       21.47       50.91     64.49 o 
   2   7  18      187.93      205.83     97.92 o 
   3   7  18       27.52      186.99     75.26 o 
   4   7  18      738.14      663.41     98.13 o 
   5   7  18     1663.24     1732.49    140.27 o 
   6   7  18        3.94        0.00     63.08 o 
   7   7  18     1107.72      871.91    127.33 o 
   8   7  18       53.90        0.46     62.03 o 
   0   8  18      370.33      330.74    119.83 o 
   1   8  18        4.37        0.00     54.30 o 
   2   8  18      557.04      521.02    101.53 o 
   3   8  18      376.38      439.61    111.73 o 
   4   8  18     1078.12     1161.41    122.93 o 
   5   8  18      168.07       58.77     73.09 o 
   6   8  18     1091.15     1062.82    124.14 o 
   1   9  18       22.81      119.07     76.53 o 
   2   9  18      140.81      246.71    112.88 o 
   3   9  18      556.42      644.51    119.33 o 
   4   9  18       28.80       33.41     81.29 o 
   1   1  19      301.94      265.59     87.92 o 
   2   1  19        1.55        0.00     53.01 o 
   3   1  19     1240.65     1318.87    130.99 o 
   4   1  19      114.85       31.52     57.58 o 
   5   1  19     1217.95     1509.11    136.89 o 
   6   1  19        3.74       53.15     74.59 o 
   7   1  19      931.01      704.58    103.01 o 
   8   1  19      255.09      318.53     86.18 o 
   9   1  19      175.43       59.14     82.91 o 
  10   1  19       69.25       32.07     81.96 o 
   0   2  19     3843.25     3680.99    385.68 o 
   1   2  19      731.20      758.07    108.93 o 
   2   2  19      753.51      640.96     94.58 o 
   3   2  19      732.13      585.74     89.30 o 
   4   2  19      172.60      209.91     87.69 o 
   5   2  19      392.74      405.46     96.38 o 
   6   2  19      293.73      344.54    123.67 o 
   7   2  19      810.45      757.14    101.85 o 
   8   2  19        3.48        0.00     64.61 o 
   9   2  19       47.18       81.58     84.10 o 
  10   2  19       74.80       66.41    121.60 o 
   1   3  19     1806.47     1659.24    171.41 o 
   2   3  19       63.89      118.34     66.29 o 
   3   3  19     1685.40     1662.22    126.11 o 
   4   3  19       42.89      286.90     79.41 o 
   5   3  19     5614.54     5438.63    310.70 o 
   6   3  19      631.35      825.54    112.72 o 
   7   3  19     2237.38     2309.26    153.10 o 
   8   3  19     1155.25     1342.03    127.06 o 
   9   3  19      314.75      231.15    150.10 o 
  10   3  19        2.17       12.93     83.22 o 
   0   4  19     2111.36     2402.00    230.11 o 
   1   4  19     1427.64     1460.09    132.01 o 
   2   4  19      102.73       88.00     64.91 o 
   3   4  19     1172.09     1294.48    125.41 o 
   4   4  19       26.18       22.02     73.36 o 
   5   4  19      335.42      280.43     79.54 o 
   6   4  19       59.72       33.16     65.28 o 
   7   4  19      226.67      123.90    110.70 o 
   8   4  19      207.36      348.85     91.83 o 
   9   4  19       53.83      123.47     92.61 o 
   1   5  19      474.47      365.38     84.64 o 
   2   5  19      109.93      233.95     73.51 o 
   3   5  19      330.51      257.48     71.69 o 
   4   5  19       57.40        0.00     65.64 o 
   5   5  19     1682.75     1871.72    145.32 o 
   6   5  19      497.64      460.19     81.68 o 
   7   5  19      126.18      187.96     78.27 o 
   8   5  19      527.40      630.42    103.14 o 
   9   5  19       23.46       56.81     76.92 o 
   0   6  19        7.60       97.18    116.03 o 
   1   6  19      383.74      286.99     81.28 o 
   2   6  19        4.73        0.00     60.35 o 
   3   6  19       52.80      160.68     77.93 o 
   4   6  19       22.38        9.62     57.52 o 
   5   6  19        0.36       42.70     69.15 o 
   6   6  19      583.34      433.45    102.64 o 
   7   6  19      195.81      189.53     73.29 o 
   8   6  19      208.19      416.49     94.14 o 
   1   7  19     1609.96     1573.78    141.47 o 
   2   7  19        5.70       45.77     80.37 o 
   3   7  19       10.02        0.00     65.98 o 
   4   7  19     1094.11      988.19    161.72 o 
   5   7  19       21.68      102.96     74.59 o 
   6   7  19      308.27      230.95     82.96 o 
   0   8  19      322.09      253.14    124.72 o 
   1   8  19      570.90      600.31    103.21 o 
   2   8  19     1897.30     1813.29    163.51 o 
   3   8  19      339.25      427.46    104.69 o 
   4   8  19      243.48      249.02    108.69 o 
   5   8  19      194.24      280.70     86.88 o 
   1   9  19      234.96      122.14     82.62 o 
   0   0  20     3644.84     3763.64    387.71 o 
   1   0  20      655.25      670.49    141.48 o 
   2   0  20     2183.90     1987.08    260.44 o 
   3   0  20      263.98      144.43     92.74 o 
   4   0  20     5270.27     5566.46    335.08 o 
   5   0  20      323.56      435.03    120.46 o 
   6   0  20     1196.35     1023.98    248.55 o 
   7   0  20     1283.66     1291.80    278.53 o 
   8   0  20       48.67      130.16    164.63 o 
   9   0  20      452.61      360.18    131.09 o 
  10   0  20     1086.61      913.72    180.12 o 
   1   1  20     1545.98     1651.76    138.58 o 
   2   1  20     1911.21     1969.20    154.50 o 
   3   1  20        3.99        0.00     61.37 o 
   4   1  20     5015.57     5512.06    236.11 o 
   5   1  20       27.77        0.00     56.32 o 
   6   1  20     2569.84     2732.88    256.27 o 
   7   1  20       73.74        0.00     76.43 o 
   8   1  20      647.55      806.38    189.79 o 
   9   1  20      273.75      498.92    121.82 o 
   0   2  20     1809.54     2184.28    228.09 o 
   1   2  20       37.07       55.62     56.02 o 
   2   2  20     2176.82     2479.16    166.34 o 
   3   2  20        4.73        0.00     62.30 o 
   4   2  20     1773.54     1634.74    140.13 o 
   5   2  20       29.06       43.81     82.11 o 
   6   2  20      610.82      831.18    144.75 o 
   7   2  20      185.75      176.50     99.05 o 
   8   2  20        1.53       27.77     82.23 o 
   9   2  20        0.71       73.59     94.75 o 
   1   3  20       77.79       75.37     68.20 o 
   2   3  20      418.01      242.06     75.77 o 
   3   3  20       33.06       78.30     64.17 o 
   4   3  20      973.97     1002.18    115.90 o 
   5   3  20      322.29      542.34    112.01 o 
   6   3  20      498.98      540.22     92.48 o 
   7   3  20      349.80      250.34    102.79 o 
   8   3  20      103.61       71.58     86.52 o 
   9   3  20      447.18      486.11    113.88 o 
   0   4  20     1377.40      893.07    162.18 o 
   1   4  20       92.78       99.99     71.97 o 
   2   4  20      185.23      190.05     72.83 o 
   3   4  20      581.33      645.91    124.25 o 
   4   4  20      201.92      216.15     83.91 o 
   5   4  20      618.41      706.10    101.31 o 
   6   4  20        0.06       70.48     67.95 o 
   7   4  20       33.87       36.44     74.05 o 
   8   4  20       81.34       82.08     88.62 o 
   1   5  20       46.15       61.76     65.67 o 
   2   5  20        5.13       73.10     65.40 o 
   3   5  20     1232.12     1303.35    171.21 o 
   4   5  20       28.26       63.22     77.86 o 
   5   5  20       40.36        0.00     71.66 o 
   6   5  20      348.35      503.83     98.77 o 
   7   5  20        1.31        0.00     69.61 o 
   0   6  20      130.61      122.74    104.59 o 
   1   6  20      155.41       36.04     69.71 o 
   2   6  20       41.56       23.67     68.33 o 
   3   6  20      524.13      650.26    112.86 o 
   4   6  20      288.50      239.13     80.70 o 
   5   6  20     1834.47     2023.23    156.15 o 
   6   6  20       93.42      131.53     82.39 o 
   1   7  20     1312.58     1143.13    159.57 o 
   2   7  20       91.62       78.01     92.25 o 
   3   7  20     1935.85     2312.96    165.28 o 
   4   7  20       92.89       30.87     76.54 o 
   5   7  20      801.50      731.72    127.00 o 
   0   8  20       75.05       37.71     98.43 o 
   1   8  20       40.18      166.44     86.08 o 
   2   8  20      120.68        0.00     71.02 o 
   1   1  21      417.80      434.86     93.09 o 
   2   1  21      407.42      498.55     95.59 o 
   3   1  21      141.72       82.26     62.50 o 
   4   1  21        9.02       29.63     60.89 o 
   5   1  21      286.98      293.48     83.86 o 
   6   1  21       79.38        7.33     90.47 o 
   7   1  21       15.77      105.78     88.51 o 
   8   1  21       57.49       68.52    112.26 o 
   0   2  21     1514.57     1947.91    180.87 o 
   1   2  21       58.31       55.23     68.11 o 
   2   2  21      556.72      503.86     96.81 o 
   3   2  21       31.01      109.42     77.90 o 
   4   2  21      881.79      765.07    117.67 o 
   5   2  21      686.20     1032.55    243.47 o 
   6   2  21     1691.78     1521.30    186.25 o 
   7   2  21     2312.32     2397.37    219.46 o 
   8   2  21        3.49        0.00     79.55 o 
   1   3  21     2505.96     2368.74    169.75 o 
   2   3  21     1834.68     1790.63    145.62 o 
   3   3  21     1054.55     1175.96    161.52 o 
   4   3  21       26.18      131.11    100.09 o 
   5   3  21      872.48      933.56    145.04 o 
   6   3  21      544.96      606.54    108.77 o 
   7   3  21      348.47      527.53     97.89 o 
   0   4  21      720.67      775.32    160.96 o 
   1   4  21       70.74       34.09     67.42 o 
   2   4  21      206.25      125.78     73.95 o 
   3   4  21      327.38      449.41     96.68 o 
   4   4  21     1594.17     1539.32    177.35 o 
   5   4  21      903.09      984.71    117.09 o 
   6   4  21     1866.32     1982.73    155.21 o 
   7   4  21     2097.23     2279.68    165.61 o 
   1   5  21      629.11      628.05    104.69 o 
   2   5  21     1089.10     1197.16    178.76 o 
   3   5  21     1045.20      979.92    151.41 o 
   4   5  21      137.49       78.07     80.64 o 
   5   5  21      112.52      168.05    100.55 o 
   6   5  21      183.57      187.80     97.04 o 
   0   6  21      136.48        0.00    175.02 o 
   1   6  21       24.44        5.99     75.67 o 
   2   6  21      696.70      545.39    100.71 o 
   3   6  21      215.71        0.00    100.12 o 
   4   6  21      552.03      686.29    109.82 o 
   1   7  21      820.78     1110.75    140.26 o 
   2   7  21       11.81      121.78     94.36 o 
   0   0  22      380.78      753.58    227.36 o 
   1   0  22        0.06       19.14     87.98 o 
   2   0  22       48.89       44.07     96.37 o 
   3   0  22     1012.49      768.07    154.87 o 
   4   0  22       63.30       67.88    174.16 o 
   5   0  22      494.03      604.48    149.14 o 
   6   0  22      161.28        0.00    148.58 o 
   7   0  22       45.98        0.00    177.69 o 
   1   1  22      133.78      160.66     77.54 o 
   2   1  22      462.24      494.19     98.86 o 
   3   1  22      617.79      671.45    114.89 o 
   4   1  22      125.66      253.92     90.36 o 
   5   1  22      244.29      305.76     96.42 o 
   6   1  22      687.80      566.24    110.23 o 
   7   1  22       64.55       11.88    120.83 o 
   0   2  22      295.43      273.56    128.61 o 
   1   2  22      109.83       16.91     64.98 o 
   2   2  22       15.43      115.44     77.45 o 
   3   2  22      553.34      760.38    115.66 o 
   4   2  22        0.00        1.94     71.10 o 
   5   2  22       61.94       21.56     84.80 o 
   6   2  22      209.03       98.72     94.71 o 
   1   3  22      136.95      121.45     73.65 o 
   2   3  22      197.69       14.45     69.97 o 
   3   3  22       60.33        0.00     68.05 o 
   4   3  22      595.03      562.43    121.10 o 
   5   3  22       27.64      133.82     95.78 o 
   6   3  22       69.85        5.03     81.12 o 
   0   4  22       54.84        0.00     94.80 o 
   1   4  22       32.10       35.36     73.76 o 
   2   4  22     1011.67      957.79    163.43 o 
   3   4  22       93.80       49.91     75.10 o 
   4   4  22      481.49      348.80    172.36 o 
   5   4  22      107.34        0.00     72.55 o 
   1   5  22        5.60       57.33     74.36 o 
   2   5  22       90.10       45.32     72.34 o 
   3   5  22      386.66      234.70    108.04 o 
   4   5  22      706.57      749.47    125.53 o 
   1   1  23        0.46       27.92     74.43 o 
   2   1  23       23.60       30.15     70.41 o 
   3   1  23       50.30       27.42     75.24 o 
   4   1  23        2.03       11.77     70.04 o 
   5   1  23        9.43      174.30     98.69 o 
   0   2  23     2526.10     2293.62    265.15 o 
   1   2  23      375.70      246.81    116.80 o 
   2   2  23     2592.05     2894.74    199.83 o 
   3   2  23      122.47      155.21     76.27 o 
   4   2  23     1297.99     1434.49    238.81 o 
   1   3  23       20.95      146.84     85.50 o 
   2   3  23      239.64      136.97     86.24 o 
   3   3  23        1.35       22.91     76.27 o 
   0   4  23     2403.43     2793.34    278.56 o 
   1   4  23      451.75      473.01    105.03 o 
   2   4  23     2098.15     2479.18    169.94 o 
   0   0  24     1541.73     2145.36    361.81 o 
   1   0  24       67.16       57.99    208.95 o 
                                                 
